# Supplementary material for: ﻿Typification of five plant names described based on specimens collected by Józef Warszewicz in Central and South America
Source: PhytoKeys. 2022 Mar 10;192:45–61. doi: 10.3897/phytokeys.192.78409 (PMC8930917; doi:10.3897/phytokeys.192.78409)
Supplement: XML Treatment for Berberis warszewiczii [file phytokeys.192.78409-treatment1.xml]

<!DOCTYPE tp:taxon-treatment
  PUBLIC "-//TaxonX//DTD Taxonomic Treatment Publishing DTD v0 20100105//EN" "tax-treatment-NSO.dtd">
<tp:taxon-treatment xmlns:tp="http://www.plazi.org/taxpub"><tp:treatment-meta><kwd-group><label>Taxon classification</label><kwd>
              <named-content content-type="kingdom">Plantae</named-content>
            </kwd><kwd>
              <named-content content-type="order">Ranunculales</named-content>
            </kwd><kwd>
              <named-content content-type="family">Berberidaceae</named-content>
            </kwd></kwd-group><mixed-citation publication-type="journal"><person-group><name><surname>Nobis</surname><given-names>Marcin</given-names></name><name><surname>Klichowska</surname><given-names>Ewelina</given-names></name><name><surname>Wolanin</surname><given-names>Mateusz</given-names></name><name><surname>Nobis</surname><given-names>Agnieszka</given-names></name><name><surname>Nowak</surname><given-names>Arkadiusz</given-names></name></person-group><article-title>﻿Typification of five plant names described based on specimens collected by Józef Warszewicz in Central and South America</article-title><source>PhytoKeys</source><day>10</day><month>03</month><year>2022</year><volume>192</volume><fpage>45</fpage><lpage>61</lpage><pub-id pub-id-type="doi">10.3897/phytokeys.192.78409</pub-id></mixed-citation></tp:treatment-meta><tp:nomenclature><label>﻿</label><tp:taxon-name>
            <tp:taxon-name-part taxon-name-part-type="genus" reg="Berberis">Berberis</tp:taxon-name-part>
            <tp:taxon-name-part taxon-name-part-type="species" reg="warszewiczii">warszewiczii</tp:taxon-name-part>
          </tp:taxon-name><tp:nomenclature-citation-list><tp:nomenclature-citation><tp:taxon-name>
                <tp:taxon-name-part taxon-name-part-type="genus" reg="Berberis">Berberis</tp:taxon-name-part>
                <tp:taxon-name-part taxon-name-part-type="species" reg="multiflora">multiflora</tp:taxon-name-part>
              </tp:taxon-name><comment>Benth., Plantas Hartwegianas imprimis Mexicanas 124. 1843. Type Protologue: In montibus Santiago et Saraguru. Type: [EQUADOR] Mountain of Santiago &amp; Saraguru, <italic>Hartweg 708</italic> (lectotype, designated here, K 407116! [Herbarium Benthamianum], isolectotypes, K 407120! [Herbarium Benthamianum], K 407118!, BM 778308!, BR 695719!, E 373177!, F 870723!, F 894660!, LD 1689638!, NY 7374!, P 752174!, P 752175!).</comment></tp:nomenclature-citation><tp:nomenclature-citation><tp:taxon-name>
                <tp:taxon-name-part taxon-name-part-type="genus" reg="Berberis"/>
                <tp:taxon-name-part taxon-name-part-type="species" reg="warszewiczii"/>
              </tp:taxon-name><comment>= <tp:taxon-name><tp:taxon-name-part taxon-name-part-type="genus" reg="Berberis">Berberis</tp:taxon-name-part><tp:taxon-name-part taxon-name-part-type="species" reg="warszewiczii">warszewiczii</tp:taxon-name-part></tp:taxon-name> Hieron., Botanische Jahrbücher für Systematik, Pflanzengeschichte und Pflanzengeographie 20: beibl. 49: 13 (1895). Type Protologue: ECUADOR, prope urbeum Cuenca, <italic>Warszewicz 4[25]</italic>. Type: Cuenca in Equador, Süd America, <italic>Warszewicz s.n.</italic> (holotype, B destroyed, photograph at F! negative no. 14317, <ext-link xmlns:xlink="http://www.w3.org/1999/xlink" xlink:type="simple" ext-link-type="uri" xlink:href="https://fm-digital-assets.fieldmuseum.org/28/661/14317.jpg">https://fm-digital-assets.fieldmuseum.org/28/661/14317.jpg</ext-link>; lectotype, designated here, America merid. Columbia, <italic>J. Warszewicz s.n.</italic> (<named-content xmlns:xlink="http://www.w3.org/1999/xlink" content-type="dwc:institutional_code" xlink:type="simple">KRA</named-content> 533002!; Fig. <xref ref-type="fig" rid="F1">1</xref>), isolectotypes, <named-content xmlns:xlink="http://www.w3.org/1999/xlink" content-type="dwc:institutional_code" xlink:type="simple">KRA</named-content> 533000!, <named-content xmlns:xlink="http://www.w3.org/1999/xlink" content-type="dwc:institutional_code" xlink:type="simple">KRA</named-content> 533001!). </comment></tp:nomenclature-citation></tp:nomenclature-citation-list></tp:nomenclature><tp:treatment-sec sec-type="remarks" id="SECID0ECFAE"><title>Remarks.</title><p>The genus <italic><tp:taxon-name><tp:taxon-name-part taxon-name-part-type="genus" reg="Berberis">Berberis</tp:taxon-name-part></tp:taxon-name></italic> L. (including <italic><tp:taxon-name><tp:taxon-name-part taxon-name-part-type="genus" reg="Mahonia">Mahonia</tp:taxon-name-part></tp:taxon-name></italic> Nutt.) comprises ca. 650 species of shrubs or small trees that are not very widespread in the Northern hemisphere. In the Neotropics its distribution is limited to mountainous regions. In South America it reaches Tierra del Fuego and south-eastern Brazil. In these regions only species with simple (not compound) leaves are recorded (<xref ref-type="bibr" rid="B1">Ahrendt 1961</xref>; <xref ref-type="bibr" rid="B28">Landrum 1999</xref>; <xref ref-type="bibr" rid="B50">Ulloa Ulloa 2009</xref>). <italic><tp:taxon-name><tp:taxon-name-part taxon-name-part-type="genus" reg="Berberis">Berberis</tp:taxon-name-part><tp:taxon-name-part taxon-name-part-type="species" reg="multiflora">multiflora</tp:taxon-name-part></tp:taxon-name></italic> Benth. (synonyms: <italic><tp:taxon-name><tp:taxon-name-part taxon-name-part-type="genus" reg="Berberis">B.</tp:taxon-name-part><tp:taxon-name-part taxon-name-part-type="species" reg="loxensis">loxensis</tp:taxon-name-part></tp:taxon-name></italic> Benth., <italic><tp:taxon-name><tp:taxon-name-part taxon-name-part-type="genus" reg="Berberis">B.</tp:taxon-name-part><tp:taxon-name-part taxon-name-part-type="species" reg="warszewiczii">warszewiczii</tp:taxon-name-part></tp:taxon-name></italic> Hieron. and <tp:taxon-name><tp:taxon-name-part taxon-name-part-type="genus" reg="Berberis">B.</tp:taxon-name-part><tp:taxon-name-part taxon-name-part-type="species" reg="multiflora">multiflora</tp:taxon-name-part><tp:taxon-name-part taxon-name-part-type="infraspecific-rank">var.</tp:taxon-name-part><tp:taxon-name-part taxon-name-part-type="variety" reg="calvescens">calvescens</tp:taxon-name-part></tp:taxon-name> C.K. Schneid.; <xref ref-type="bibr" rid="B49">Ulloa Ulloa 1999</xref>), which is one such species, is native to Ecuador and Peru (<xref ref-type="bibr" rid="B9">Brako and Zarucchi 1993</xref>; <xref ref-type="bibr" rid="B49">Ulloa Ulloa 1999</xref>). The species is considered to be morphologically very variable. However, studying numerous type specimens (syntypes) of <italic><tp:taxon-name><tp:taxon-name-part taxon-name-part-type="genus" reg="Berberis">B.</tp:taxon-name-part><tp:taxon-name-part taxon-name-part-type="species" reg="multiflora">multiflora</tp:taxon-name-part></tp:taxon-name></italic> collected by <italic>Hartweg 708</italic> in Peru (one of them, mounted to the sheet with stamp Herbarium Benthamianum 1854, K 407116!, is here designated as lectotype), we noticed that they somewhat differ from these representing <italic><tp:taxon-name><tp:taxon-name-part taxon-name-part-type="genus" reg="Berberis">B.</tp:taxon-name-part><tp:taxon-name-part taxon-name-part-type="species" reg="warszewiczii">warszewiczii</tp:taxon-name-part></tp:taxon-name></italic> (F! negative no. 14317, <ext-link xmlns:xlink="http://www.w3.org/1999/xlink" xlink:type="simple" ext-link-type="uri" xlink:href="https://fm-digital-assets.fieldmuseum.org/30/341/14317.jpg">https://fm-digital-assets.fieldmuseum.org/30/341/14317.jpg</ext-link>, <named-content xmlns:xlink="http://www.w3.org/1999/xlink" content-type="dwc:institutional_code" xlink:type="simple">KRA</named-content>). The main difference between the two species concerns the leaf morphology. In the case of <italic><tp:taxon-name><tp:taxon-name-part taxon-name-part-type="genus" reg="Berberis">B.</tp:taxon-name-part><tp:taxon-name-part taxon-name-part-type="species" reg="warszewiczii">warszewiczii</tp:taxon-name-part></tp:taxon-name></italic>, leaf edge (excluding the base) is regularly spine-toothed while leaves of <italic><tp:taxon-name><tp:taxon-name-part taxon-name-part-type="genus" reg="Berberis">B.</tp:taxon-name-part><tp:taxon-name-part taxon-name-part-type="species" reg="multiflora">multiflora</tp:taxon-name-part></tp:taxon-name></italic> are entire, or with a few spines. However, during the revision of specimens representing <italic><tp:taxon-name><tp:taxon-name-part taxon-name-part-type="genus" reg="Berberis">B.</tp:taxon-name-part><tp:taxon-name-part taxon-name-part-type="species" reg="multiflora">multiflora</tp:taxon-name-part></tp:taxon-name></italic>, we noticed several specimens with spine-toothed leaves, what makes them more similar to <italic><tp:taxon-name><tp:taxon-name-part taxon-name-part-type="genus" reg="Berberis">B.</tp:taxon-name-part><tp:taxon-name-part taxon-name-part-type="species" reg="warszewiczii">warszewiczii</tp:taxon-name-part></tp:taxon-name></italic> or even to <italic><tp:taxon-name><tp:taxon-name-part taxon-name-part-type="genus" reg="Berberis">B.</tp:taxon-name-part><tp:taxon-name-part taxon-name-part-type="species" reg="pectinata">pectinata</tp:taxon-name-part></tp:taxon-name></italic>. Revision using molecular analyses is needed in this group of taxa to explain their taxonomic relationship. Bearing in mind that the type specimen of <italic><tp:taxon-name><tp:taxon-name-part taxon-name-part-type="genus" reg="Berberis">B.</tp:taxon-name-part><tp:taxon-name-part taxon-name-part-type="species" reg="warszewiczii">warszewiczii</tp:taxon-name-part></tp:taxon-name></italic> Hieron. at B was destroyed, we designated here the specimen collected by Warszewicz and preserved at <named-content xmlns:xlink="http://www.w3.org/1999/xlink" content-type="dwc:institutional_code" xlink:type="simple">KRA</named-content> as the lectotype and the two additional (<named-content xmlns:xlink="http://www.w3.org/1999/xlink" content-type="dwc:institutional_code" xlink:type="simple">KRA</named-content> 533000, <named-content xmlns:xlink="http://www.w3.org/1999/xlink" content-type="dwc:institutional_code" xlink:type="simple">KRA</named-content> 533001) as the isolectotypes. The specimens preserved in <named-content xmlns:xlink="http://www.w3.org/1999/xlink" content-type="dwc:institutional_code" xlink:type="simple">KRA</named-content> are duplicates of the type documented on Macbride’s photograph (F negative no. 14317, <ext-link xmlns:xlink="http://www.w3.org/1999/xlink" xlink:type="simple" ext-link-type="uri" xlink:href="https://fm-digital-assets.fieldmuseum.org/28/661/14317.jpg">https://fm-digital-assets.fieldmuseum.org/28/661/14317.jpg</ext-link>), and their morphology matches with the description of the taxon.</p><fig id="F1" position="float" orientation="portrait"><object-id xmlns:xlink="http://www.w3.org/1999/xlink" content-type="doi" xlink:type="simple">10.3897/phytokeys.192.78409.figure1</object-id><label>Figure 1.</label><caption><p>Lectotype of <italic><tp:taxon-name><tp:taxon-name-part taxon-name-part-type="genus" reg="Berberis">Berberis</tp:taxon-name-part><tp:taxon-name-part taxon-name-part-type="species" reg="warszewiczii">warszewiczii</tp:taxon-name-part></tp:taxon-name></italic>.</p></caption><graphic xmlns:xlink="http://www.w3.org/1999/xlink" xlink:href="phytokeys-192-045-g001.jpg" position="float" orientation="portrait" xlink:type="simple" id="oo_657029.jpg"><uri content-type="original_file" xlink:type="simple">https://binary.pensoft.net/fig/657029</uri></graphic></fig></tp:treatment-sec><ref-list><ref id="B1"><mixed-citation xmlns:xlink="http://www.w3.org/1999/xlink" xlink:type="simple"><person-group><name name-style="western"><surname>Ahrendt</surname><given-names>LWA</given-names></name></person-group> (<year>1961</year>) <article-title><italic><tp:taxon-name><tp:taxon-name-part taxon-name-part-type="genus">Berberis</tp:taxon-name-part></tp:taxon-name></italic> and <italic><tp:taxon-name><tp:taxon-name-part taxon-name-part-type="genus">Mahonia</tp:taxon-name-part></tp:taxon-name></italic>: A taxonomic revision.</article-title><source>Botanical Journal of the Linnean Society</source><volume>57</volume>(<issue>369</issue>): <fpage>1</fpage>–<lpage>410</lpage>. <ext-link xlink:type="simple" ext-link-type="doi" xlink:href="10.1111/j.1095-8339.1961.tb00889.x">https://doi.org/10.1111/j.1095-8339.1961.tb00889.x</ext-link></mixed-citation></ref><ref id="B28"><mixed-citation xmlns:xlink="http://www.w3.org/1999/xlink" xlink:type="simple"><person-group><name name-style="western"><surname>Landrum</surname><given-names>L</given-names></name></person-group> (<year>1999</year>) <article-title>Revision of <italic><tp:taxon-name><tp:taxon-name-part taxon-name-part-type="genus">Berberis</tp:taxon-name-part></tp:taxon-name></italic> (<tp:taxon-name><tp:taxon-name-part taxon-name-part-type="family">Berberidaceae</tp:taxon-name-part></tp:taxon-name>) in Chile and adjacent southern Argentina.</article-title><source>Annals of the Missouri Botanical Garden</source><volume>86</volume>(<issue>4</issue>): <fpage>793</fpage>–<lpage>834</lpage>. <ext-link xlink:type="simple" ext-link-type="doi" xlink:href="10.2307/2666170">https://doi.org/10.2307/2666170</ext-link></mixed-citation></ref><ref id="B50"><mixed-citation xmlns:xlink="http://www.w3.org/1999/xlink" xlink:type="simple"><person-group><name name-style="western"><surname>Ulloa Ulloa</surname><given-names>C</given-names></name></person-group> (<year>2009</year>) Neotropical <tp:taxon-name><tp:taxon-name-part taxon-name-part-type="family">Berberidaceae</tp:taxon-name-part></tp:taxon-name>. In: Milliken W, Klitgård B, Baracat A (2009 onwards), Neotropikey – Interactive key and information resources for flowering plants of the Neotropics. <ext-link xlink:type="simple" ext-link-type="uri" xlink:href="http://www.kew.org/science/tropamerica/neotropikey/families/Berberidaceae.htm">http://www.kew.org/science/tropamerica/neotropikey/families/Berberidaceae.htm</ext-link></mixed-citation></ref><ref id="B49"><mixed-citation xmlns:xlink="http://www.w3.org/1999/xlink" xlink:type="simple"><person-group><name name-style="western"><surname>Ulloa Ulloa</surname><given-names>C</given-names></name></person-group> (<year>1999</year>) <article-title><tp:taxon-name><tp:taxon-name-part taxon-name-part-type="family">Berberidaceae</tp:taxon-name-part></tp:taxon-name>.</article-title> In: <person-group><name name-style="western"><surname>Jørgensen</surname><given-names>PM</given-names></name><name name-style="western"><surname>León-Yánez</surname><given-names>S</given-names></name></person-group> (<role>Eds</role>) <issue-title>Catalogue of Vascular plants of Ecuador.</issue-title><source>Monographs in Systematic Botany from the Missouri Botanical Garden</source><volume>75</volume>: <fpage>319</fpage>–<lpage>320</lpage>.</mixed-citation></ref><ref id="B9"><mixed-citation xmlns:xlink="http://www.w3.org/1999/xlink" xlink:type="simple"><person-group><name name-style="western"><surname>Brako</surname><given-names>L</given-names></name><name name-style="western"><surname>Zarucchi</surname><given-names>JL</given-names></name></person-group> (<year>1993</year>) <article-title>Catalogue of the flowering plants and gymnosperms of Peru: Catálogo de las angiospermas y gimnospermas del Perú.</article-title><source>Monographs in systematic botany from the Missouri Botanical Garden</source><volume>45</volume>: <fpage>1</fpage>–<lpage>1286</lpage>.</mixed-citation></ref></ref-list></tp:taxon-treatment>
