# Supplementary material for: ﻿Typification of five plant names described based on specimens collected by Józef Warszewicz in Central and South America
Source: PhytoKeys. 2022 Mar 10;192:45–61. doi: 10.3897/phytokeys.192.78409 (PMC8930917; doi:10.3897/phytokeys.192.78409)
Supplement: XML Treatment for Esenbeckia cornuta [file phytokeys.192.78409-treatment2.xml]

<!DOCTYPE tp:taxon-treatment
  PUBLIC "-//TaxonX//DTD Taxonomic Treatment Publishing DTD v0 20100105//EN" "tax-treatment-NSO.dtd">
<tp:taxon-treatment xmlns:tp="http://www.plazi.org/taxpub"><tp:treatment-meta><kwd-group><label>Taxon classification</label><kwd>
              <named-content content-type="kingdom">Plantae</named-content>
            </kwd><kwd>
              <named-content content-type="order">Diptera</named-content>
            </kwd><kwd>
              <named-content content-type="family">Stratiomyidae</named-content>
            </kwd></kwd-group><mixed-citation publication-type="journal"><person-group><name><surname>Nobis</surname><given-names>Marcin</given-names></name><name><surname>Klichowska</surname><given-names>Ewelina</given-names></name><name><surname>Wolanin</surname><given-names>Mateusz</given-names></name><name><surname>Nobis</surname><given-names>Agnieszka</given-names></name><name><surname>Nowak</surname><given-names>Arkadiusz</given-names></name></person-group><article-title>﻿Typification of five plant names described based on specimens collected by Józef Warszewicz in Central and South America</article-title><source>PhytoKeys</source><day>10</day><month>03</month><year>2022</year><volume>192</volume><fpage>45</fpage><lpage>61</lpage><pub-id pub-id-type="doi">10.3897/phytokeys.192.78409</pub-id></mixed-citation></tp:treatment-meta><tp:nomenclature><label>﻿</label><tp:taxon-name>
            <tp:taxon-name-part taxon-name-part-type="genus" reg="Esenbeckia">Esenbeckia</tp:taxon-name-part>
            <tp:taxon-name-part taxon-name-part-type="species" reg="cornuta">cornuta</tp:taxon-name-part>
          </tp:taxon-name><tp:nomenclature-citation-list><tp:nomenclature-citation><tp:taxon-name>
                <tp:taxon-name-part taxon-name-part-type="genus" reg="Esenbeckia">Esenbeckia</tp:taxon-name-part>
                <tp:taxon-name-part taxon-name-part-type="species" reg="cornuta">cornuta</tp:taxon-name-part>
              </tp:taxon-name><comment>Engl., Flora Brasiliensis 12(2): 146 (1874). Type Protologue: Peruvia pr. Jaen. de Bracamoros, <italic>Warscewicz</italic>. Type: Peru, <italic>Warszewicz s.n.</italic> (holotype, B destroyed, photograph at F! negative no. 12512, <ext-link xmlns:xlink="http://www.w3.org/1999/xlink" xlink:type="simple" ext-link-type="uri" xlink:href="https://fm-digital-assets.fieldmusum.org/30/341/14317.jpg">https://fm-digital-assets.fieldmusum.org/30/341/14317.jpg</ext-link>; lectotype, designated by <xref ref-type="bibr" rid="B23">Kaastra 1982</xref>: 79, K 531234! [Herb. Benthamianum], isolectotypes, NY 51856!, <named-content xmlns:xlink="http://www.w3.org/1999/xlink" content-type="dwc:institutional_code" xlink:type="simple">KRA</named-content> 533031-533048! [17 sheets]).</comment></tp:nomenclature-citation></tp:nomenclature-citation-list></tp:nomenclature><tp:treatment-sec sec-type="remarks" id="SECID0ESOAE"><title>Remarks.</title><p><italic><tp:taxon-name><tp:taxon-name-part taxon-name-part-type="genus" reg="Esenbeckia">Esenbeckia</tp:taxon-name-part></tp:taxon-name></italic> Kunth is represented by ca. 40 species of shrubs or trees, distributed in America: from Mexico to north-eastern Argentina, and in the West Indies (<xref ref-type="bibr" rid="B23">Kaastra 1982</xref>; <xref ref-type="bibr" rid="B54">Wilkerson and Fairchild 1983</xref>; <xref ref-type="bibr" rid="B46">The Plant List 2021</xref>). One of the rarest species in this genus is <italic><tp:taxon-name><tp:taxon-name-part taxon-name-part-type="genus" reg="Esenbeckia">Esenbeckia</tp:taxon-name-part><tp:taxon-name-part taxon-name-part-type="species" reg="cornuta">cornuta</tp:taxon-name-part></tp:taxon-name></italic>, which to date is known from the type locality in Peru, and the two sheets with specimens of that taxon preserved respectively at K (<ext-link xmlns:xlink="http://www.w3.org/1999/xlink" xlink:type="simple" ext-link-type="uri" xlink:href="http://apps.kew.org/herbcat/getImage.do?imageBarcode=K000531234">http://apps.kew.org/herbcat/getImage.do?imageBarcode=K000531234</ext-link>) and NY (<ext-link xmlns:xlink="http://www.w3.org/1999/xlink" xlink:type="simple" ext-link-type="uri" xlink:href="http://sweetgum.nybg.org/science/vh/specimen-details/?irn=721187">http://sweetgum.nybg.org/science/vh/specimen-details/?irn=721187</ext-link>; <xref ref-type="bibr" rid="B23">Kaastra 1982</xref>). In the herbarium of <named-content xmlns:xlink="http://www.w3.org/1999/xlink" content-type="dwc:institutional_code" xlink:type="simple">KRA</named-content>, there are, however, an additional 17 sheets with original specimens of that taxon (isolectotypes). The specimens preserved in <named-content xmlns:xlink="http://www.w3.org/1999/xlink" content-type="dwc:institutional_code" xlink:type="simple">KRA</named-content> constitute together with the lectotype, one of Warszewicz’s gatherings, collected in the same manner and in the same period of time in terms of phenology, development and flowering.</p></tp:treatment-sec><ref-list><ref id="B23"><mixed-citation xmlns:xlink="http://www.w3.org/1999/xlink" xlink:type="simple"><person-group><name name-style="western"><surname>Kaastra</surname><given-names>RC</given-names></name></person-group> (<year>1982</year>) <article-title>A monograph of the <tp:taxon-name><tp:taxon-name-part taxon-name-part-type="subtribe">Pilocarpinae</tp:taxon-name-part></tp:taxon-name> (<tp:taxon-name><tp:taxon-name-part taxon-name-part-type="family">Rutaceae</tp:taxon-name-part></tp:taxon-name>).</article-title><source>Flora Neotropica</source><volume>33</volume>: <fpage>1</fpage>–<lpage>197</lpage>.</mixed-citation></ref><ref id="B54"><mixed-citation xmlns:xlink="http://www.w3.org/1999/xlink" xlink:type="simple"><person-group><name name-style="western"><surname>Wilkerson</surname><given-names>RC</given-names></name><name name-style="western"><surname>Fairchild</surname><given-names>GB</given-names></name></person-group> (<year>1983</year>) <article-title>A review of the South American species of <tp:taxon-name><tp:taxon-name-part taxon-name-part-type="genus">Esenbeckia</tp:taxon-name-part><tp:taxon-name-part taxon-name-part-type="infraspecific-rank">subgenus</tp:taxon-name-part><tp:taxon-name-part taxon-name-part-type="subgenus">Esenbeckia</tp:taxon-name-part></tp:taxon-name> (<tp:taxon-name><tp:taxon-name-part taxon-name-part-type="order">Diptera</tp:taxon-name-part></tp:taxon-name>: <tp:taxon-name><tp:taxon-name-part taxon-name-part-type="family">Tabanidae</tp:taxon-name-part></tp:taxon-name>).</article-title><source>Journal of Natural History</source><volume>17</volume>(<issue>4</issue>): <fpage>519</fpage>–<lpage>567</lpage>. <ext-link xlink:type="simple" ext-link-type="doi" xlink:href="10.1080/00222938300770451">https://doi.org/10.1080/00222938300770451</ext-link></mixed-citation></ref><ref id="B46"><mixed-citation xmlns:xlink="http://www.w3.org/1999/xlink" xlink:type="simple"><institution xlink:type="simple">The Plant List</institution> (<year>2021</year>) Version 1.1. 2013. <ext-link xlink:type="simple" ext-link-type="uri" xlink:href="http://www.theplantlist.org/">http://www.theplantlist.org/</ext-link> [accessed 16 January 2021]</mixed-citation></ref></ref-list></tp:taxon-treatment>
