# Supplementary material for: ﻿Typification of five plant names described based on specimens collected by Józef Warszewicz in Central and South America
Source: PhytoKeys. 2022 Mar 10;192:45–61. doi: 10.3897/phytokeys.192.78409 (PMC8930917; doi:10.3897/phytokeys.192.78409)
Supplement: XML Treatment for Esenbeckia warscewiczii [file phytokeys.192.78409-treatment3.xml]

<!DOCTYPE tp:taxon-treatment
  PUBLIC "-//TaxonX//DTD Taxonomic Treatment Publishing DTD v0 20100105//EN" "tax-treatment-NSO.dtd">
<tp:taxon-treatment xmlns:tp="http://www.plazi.org/taxpub"><tp:treatment-meta><kwd-group><label>Taxon classification</label><kwd>
              <named-content content-type="kingdom">Plantae</named-content>
            </kwd><kwd>
              <named-content content-type="order">Diptera</named-content>
            </kwd><kwd>
              <named-content content-type="family">Stratiomyidae</named-content>
            </kwd></kwd-group><mixed-citation publication-type="journal"><person-group><name><surname>Nobis</surname><given-names>Marcin</given-names></name><name><surname>Klichowska</surname><given-names>Ewelina</given-names></name><name><surname>Wolanin</surname><given-names>Mateusz</given-names></name><name><surname>Nobis</surname><given-names>Agnieszka</given-names></name><name><surname>Nowak</surname><given-names>Arkadiusz</given-names></name></person-group><article-title>﻿Typification of five plant names described based on specimens collected by Józef Warszewicz in Central and South America</article-title><source>PhytoKeys</source><day>10</day><month>03</month><year>2022</year><volume>192</volume><fpage>45</fpage><lpage>61</lpage><pub-id pub-id-type="doi">10.3897/phytokeys.192.78409</pub-id></mixed-citation></tp:treatment-meta><tp:nomenclature><label>﻿</label><tp:taxon-name>
            <tp:taxon-name-part taxon-name-part-type="genus" reg="Esenbeckia">Esenbeckia</tp:taxon-name-part>
            <tp:taxon-name-part taxon-name-part-type="species" reg="warscewiczii">warscewiczii</tp:taxon-name-part>
          </tp:taxon-name><tp:nomenclature-citation-list><tp:nomenclature-citation><tp:taxon-name>
                <tp:taxon-name-part taxon-name-part-type="genus" reg="Esenbeckia">Esenbeckia</tp:taxon-name-part>
                <tp:taxon-name-part taxon-name-part-type="species" reg="warscewiczii">warscewiczii</tp:taxon-name-part>
              </tp:taxon-name><comment>Engl., Flora Brasiliensis 12(2): 148 (1874). Type Protologue: [Peru] Peruvia boreali in viculo Sonda, <italic>Warscewicz</italic>. Type: Peru, <italic>Warszewicz s.n.</italic> (holotype, B destroyed, photograph at F! negative no. 12519, <ext-link xmlns:xlink="http://www.w3.org/1999/xlink" xlink:type="simple" ext-link-type="uri" xlink:href="https://fm-digital-assets.fieldmuseum.org/28/668/12519.jpg">https://fm-digital-assets.fieldmuseum.org/28/668/12519.jpg</ext-link>; lectotype, designated here, America merid. Columbia, <italic>J. Warszewicz s.n.</italic> (<named-content xmlns:xlink="http://www.w3.org/1999/xlink" content-type="dwc:institutional_code" xlink:type="simple">KRA</named-content> 533617!; Fig. <xref ref-type="fig" rid="F2">2</xref>).</comment></tp:nomenclature-citation></tp:nomenclature-citation-list></tp:nomenclature><tp:treatment-sec sec-type="remarks" id="SECID0EQSAE"><title>Remarks.</title><p>Although the specimens of <italic><tp:taxon-name><tp:taxon-name-part taxon-name-part-type="genus" reg="Esenbeckia">Esenbeckia</tp:taxon-name-part><tp:taxon-name-part taxon-name-part-type="species" reg="warscewiczii">warscewiczii</tp:taxon-name-part></tp:taxon-name></italic> preserved in <named-content xmlns:xlink="http://www.w3.org/1999/xlink" content-type="dwc:institutional_code" xlink:type="simple">KRA</named-content> have no flowers and fruits, they completely match the description of the taxon (<xref ref-type="bibr" rid="B13">Engler 1874</xref>; <xref ref-type="bibr" rid="B23">Kaastra 1982</xref>). We have no doubt that the specimens in <named-content xmlns:xlink="http://www.w3.org/1999/xlink" content-type="dwc:institutional_code" xlink:type="simple">KRA</named-content> and type documented by Macbride (photograph at F!) constitute one gathering.</p><fig id="F2" position="float" orientation="portrait"><object-id xmlns:xlink="http://www.w3.org/1999/xlink" content-type="doi" xlink:type="simple">10.3897/phytokeys.192.78409.figure2</object-id><label>Figure 2.</label><caption><p>Lectotype of <italic><tp:taxon-name><tp:taxon-name-part taxon-name-part-type="genus" reg="Esenbeckia">Esenbeckia</tp:taxon-name-part><tp:taxon-name-part taxon-name-part-type="species" reg="warscewiczii">warscewiczii</tp:taxon-name-part></tp:taxon-name></italic>.</p></caption><graphic xmlns:xlink="http://www.w3.org/1999/xlink" xlink:href="phytokeys-192-045-g002.jpg" position="float" orientation="portrait" xlink:type="simple" id="oo_657030.jpg"><uri content-type="original_file" xlink:type="simple">https://binary.pensoft.net/fig/657030</uri></graphic></fig></tp:treatment-sec><ref-list><ref id="B13"><mixed-citation xmlns:xlink="http://www.w3.org/1999/xlink" xlink:type="simple"><person-group><name name-style="western"><surname>Engler</surname><given-names>A</given-names></name></person-group> (<year>1874</year>) <article-title><tp:taxon-name><tp:taxon-name-part taxon-name-part-type="family">Rutaceae</tp:taxon-name-part></tp:taxon-name>.</article-title> In: <person-group><name name-style="western"><surname>Martius</surname><given-names>CFP</given-names></name><name name-style="western"><surname>Eichler</surname><given-names>AG</given-names></name></person-group> (<role>Eds</role>) <issue-title>Flora brasiliensis, vol.</issue-title><source>12, pt.2. Frid. Fleischer, Lepzig, Munich</source>, <fpage>75</fpage>–<lpage>196</lpage>.</mixed-citation></ref><ref id="B23"><mixed-citation xmlns:xlink="http://www.w3.org/1999/xlink" xlink:type="simple"><person-group><name name-style="western"><surname>Kaastra</surname><given-names>RC</given-names></name></person-group> (<year>1982</year>) <article-title>A monograph of the <tp:taxon-name><tp:taxon-name-part taxon-name-part-type="subtribe">Pilocarpinae</tp:taxon-name-part></tp:taxon-name> (<tp:taxon-name><tp:taxon-name-part taxon-name-part-type="family">Rutaceae</tp:taxon-name-part></tp:taxon-name>).</article-title><source>Flora Neotropica</source><volume>33</volume>: <fpage>1</fpage>–<lpage>197</lpage>.</mixed-citation></ref></ref-list></tp:taxon-treatment>
