# Supplementary material for: ﻿Typification of five plant names described based on specimens collected by Józef Warszewicz in Central and South America
Source: PhytoKeys. 2022 Mar 10;192:45–61. doi: 10.3897/phytokeys.192.78409 (PMC8930917; doi:10.3897/phytokeys.192.78409)
Supplement: XML Treatment for Proclesia veraguensis [file phytokeys.192.78409-treatment4.xml]

<!DOCTYPE tp:taxon-treatment
  PUBLIC "-//TaxonX//DTD Taxonomic Treatment Publishing DTD v0 20100105//EN" "tax-treatment-NSO.dtd">
<tp:taxon-treatment xmlns:tp="http://www.plazi.org/taxpub"><tp:treatment-meta><kwd-group><label>Taxon classification</label><kwd>
              <named-content content-type="kingdom">Plantae</named-content>
            </kwd><kwd>
              <named-content content-type="order">Ericales</named-content>
            </kwd><kwd>
              <named-content content-type="family">Ericaceae</named-content>
            </kwd></kwd-group><mixed-citation publication-type="journal"><person-group><name><surname>Nobis</surname><given-names>Marcin</given-names></name><name><surname>Klichowska</surname><given-names>Ewelina</given-names></name><name><surname>Wolanin</surname><given-names>Mateusz</given-names></name><name><surname>Nobis</surname><given-names>Agnieszka</given-names></name><name><surname>Nowak</surname><given-names>Arkadiusz</given-names></name></person-group><article-title>﻿Typification of five plant names described based on specimens collected by Józef Warszewicz in Central and South America</article-title><source>PhytoKeys</source><day>10</day><month>03</month><year>2022</year><volume>192</volume><fpage>45</fpage><lpage>61</lpage><pub-id pub-id-type="doi">10.3897/phytokeys.192.78409</pub-id></mixed-citation></tp:treatment-meta><tp:nomenclature><label>﻿</label><tp:taxon-name>
            <tp:taxon-name-part taxon-name-part-type="genus" reg="Proclesia">Proclesia</tp:taxon-name-part>
            <tp:taxon-name-part taxon-name-part-type="species" reg="veraguensis">veraguensis</tp:taxon-name-part>
          </tp:taxon-name><tp:nomenclature-citation-list><tp:nomenclature-citation><tp:taxon-name>
                <tp:taxon-name-part taxon-name-part-type="genus" reg="Cavendishia">Cavendishia</tp:taxon-name-part>
                <tp:taxon-name-part taxon-name-part-type="species" reg="bracteata">bracteata</tp:taxon-name-part>
              </tp:taxon-name><comment>(Ruiz &amp; Pav. ex J. St.-Hil.) Hoerold, Botanische Jahrbücher für Systematik, Pflanzengeschichte und Pflanzengeographie 42(4): 280 (1909).</comment></tp:nomenclature-citation><tp:nomenclature-citation><tp:taxon-name>
                <tp:taxon-name-part taxon-name-part-type="genus" reg="Thibaudia"/>
                <tp:taxon-name-part taxon-name-part-type="species" reg="bracteata"/>
              </tp:taxon-name><comment>≡ <tp:taxon-name><tp:taxon-name-part taxon-name-part-type="genus" reg="Thibaudia">Thibaudia</tp:taxon-name-part><tp:taxon-name-part taxon-name-part-type="species" reg="bracteata">bracteata</tp:taxon-name-part></tp:taxon-name> Ruiz &amp; Pav. ex J. St.-Hil., Exposition des Familles Naturelles 1(2): 363. 1805. Type Protologue: Peru. Huanuco: “In Peruviae Andium montibus altis frigidis, inter saxa, et argillosis locis and Pillao tractus,” 1778–1788, <italic>Ruiz &amp; Pavón s.n.</italic> (lectotype, designated by <xref ref-type="bibr" rid="B32">Luteyn 1983</xref>:137, MA-15/54, photo NY neg. 9256). </comment></tp:nomenclature-citation><tp:nomenclature-citation><tp:taxon-name>
                <tp:taxon-name-part taxon-name-part-type="genus" reg="Proclesia"/>
                <tp:taxon-name-part taxon-name-part-type="species" reg="veraguensis"/>
              </tp:taxon-name><comment>= <tp:taxon-name><tp:taxon-name-part taxon-name-part-type="genus" reg="Proclesia">Proclesia</tp:taxon-name-part><tp:taxon-name-part taxon-name-part-type="species" reg="veraguensis">veraguensis</tp:taxon-name-part></tp:taxon-name> Klotzsch, Linnaea 24: 35 (1851). Type Protologue: In Costa Rica, <italic>de Warszewicz s.n.</italic> Type: Costa Rica et Veragua, <italic>Warszewicz s.n.</italic> (holotype, B destroyed; neotype, designated by <xref ref-type="bibr" rid="B32">Luteyn (1983</xref>: 140), photograph at F! negative no. 4682, <ext-link xmlns:xlink="http://www.w3.org/1999/xlink" xlink:type="simple" ext-link-type="uri" xlink:href="http://ww2">http://ww2</ext-link>. <ext-link xmlns:xlink="http://www.w3.org/1999/xlink" xlink:type="simple" ext-link-type="uri" xlink:href="http://bgbm.org/herbarium/images/FieldMuseum/4682.jpg">bgbm.org/herbarium/images/FieldMuseum/4682.jpg</ext-link>). </comment></tp:nomenclature-citation><tp:nomenclature-citation><tp:taxon-name>
                <tp:taxon-name-part taxon-name-part-type="genus" reg="Cavendishia"/>
                <tp:taxon-name-part taxon-name-part-type="species" reg="veraguensis"/>
              </tp:taxon-name><comment>≡ <tp:taxon-name><tp:taxon-name-part taxon-name-part-type="genus" reg="Cavendishia">Cavendishia</tp:taxon-name-part><tp:taxon-name-part taxon-name-part-type="species" reg="veraguensis">veraguensis</tp:taxon-name-part></tp:taxon-name> (Klotzsch) Hemsl., Biologia Centrali-Americana, Botany 2(10): 273 (1881) </comment></tp:nomenclature-citation><tp:nomenclature-citation><tp:taxon-name>
                <tp:taxon-name-part taxon-name-part-type="genus" reg="Chupalon"/>
                <tp:taxon-name-part taxon-name-part-type="species" reg="veraguense"/>
              </tp:taxon-name><comment>≡ <tp:taxon-name><tp:taxon-name-part taxon-name-part-type="genus" reg="Chupalon">Chupalon</tp:taxon-name-part><tp:taxon-name-part taxon-name-part-type="species" reg="veraguense">veraguense</tp:taxon-name-part></tp:taxon-name> (Klotzsch) Kuntze, Revisio Generum Plantarum 2: 383 (1891). </comment></tp:nomenclature-citation></tp:nomenclature-citation-list></tp:nomenclature><tp:treatment-sec sec-type="remarks" id="SECID0EFYAE"><title>Remarks.</title><p>The genus <italic><tp:taxon-name><tp:taxon-name-part taxon-name-part-type="genus" reg="Cavendishia">Cavendishia</tp:taxon-name-part></tp:taxon-name></italic> comprises more than 100 species of neotropical shrubs, having bright, snowy flowers, usually enlarged floral bracts, and alternately unequal filaments and anthers. The genus occurs mostly in the mountains of the north-western part of South America, especially in Colombia. Most species representing the genus <italic><tp:taxon-name><tp:taxon-name-part taxon-name-part-type="genus" reg="Cavendishia">Cavendishia</tp:taxon-name-part></tp:taxon-name></italic> are narrow endemics, and only a few of them are widespread (<xref ref-type="bibr" rid="B32">Luteyn 1983</xref>). One of the widespread species is <italic><tp:taxon-name><tp:taxon-name-part taxon-name-part-type="genus" reg="Cavendishia">C.</tp:taxon-name-part><tp:taxon-name-part taxon-name-part-type="species" reg="bracteata">bracteata</tp:taxon-name-part></tp:taxon-name></italic>, which appears to be a morphologically extremely variable taxon. <xref ref-type="bibr" rid="B32">Luteyn (1983)</xref> listed a number of species which are suspected to be conspecific with <italic><tp:taxon-name><tp:taxon-name-part taxon-name-part-type="genus" reg="Cavendishia">C.</tp:taxon-name-part><tp:taxon-name-part taxon-name-part-type="species" reg="bracteata">bracteata</tp:taxon-name-part></tp:taxon-name></italic>. One of them is <italic><tp:taxon-name><tp:taxon-name-part taxon-name-part-type="genus" reg="Proclesia">Proclesia</tp:taxon-name-part><tp:taxon-name-part taxon-name-part-type="species" reg="veraguensis">veraguensis</tp:taxon-name-part></tp:taxon-name></italic> described by <xref ref-type="bibr" rid="B24">Klotzsch (1851)</xref>. Because Klotzsch did not mention either the collection number or the place of preservation of the holotype, and the possibility that the original material of that taxon was destroyed during WWII, <xref ref-type="bibr" rid="B32">Luteyn (1983</xref>: 140) designated a photograph of original specimens (in ACS neg. 13 and F neg. 4682) as a lectotype of the taxon. However, bearing in mind, that according to Art. 9.10 of the ICN (<xref ref-type="bibr" rid="B48">Turland et al. 2018</xref>) such photographs cannot be chosen as lectotypes thus it is here corrected to a neotype of <italic><tp:taxon-name><tp:taxon-name-part taxon-name-part-type="genus" reg="Proclesia">Proclesia</tp:taxon-name-part><tp:taxon-name-part taxon-name-part-type="species" reg="veraguensis">veraguensis</tp:taxon-name-part></tp:taxon-name></italic>.</p><p>In the <named-content xmlns:xlink="http://www.w3.org/1999/xlink" content-type="dwc:institutional_code" xlink:type="simple">KRA</named-content> herbarium, there are three sheets with specimens of <italic><tp:taxon-name><tp:taxon-name-part taxon-name-part-type="genus" reg="Cavendishia">Cavendishia</tp:taxon-name-part></tp:taxon-name></italic> collected by Warszewicz (America merid. Columbia, <italic>J. Warszewicz s.n.</italic>, <named-content xmlns:xlink="http://www.w3.org/1999/xlink" content-type="dwc:institutional_code" xlink:type="simple">KRA</named-content> 533506, <named-content xmlns:xlink="http://www.w3.org/1999/xlink" content-type="dwc:institutional_code" xlink:type="simple">KRA</named-content> 533507, <named-content xmlns:xlink="http://www.w3.org/1999/xlink" content-type="dwc:institutional_code" xlink:type="simple">KRA</named-content> 533508), however, identifying whether they are conspecific with <italic><tp:taxon-name><tp:taxon-name-part taxon-name-part-type="genus" reg="Proclesia">Proclesia</tp:taxon-name-part><tp:taxon-name-part taxon-name-part-type="species" reg="veraguensis">veraguensis</tp:taxon-name-part></tp:taxon-name></italic> or not, requires further studies.</p></tp:treatment-sec><ref-list><ref id="B32"><mixed-citation xmlns:xlink="http://www.w3.org/1999/xlink" xlink:type="simple"><person-group><name name-style="western"><surname>Luteyn</surname><given-names>JL</given-names></name></person-group> (<year>1983</year>) <tp:taxon-name><tp:taxon-name-part taxon-name-part-type="family">Ericaceae</tp:taxon-name-part></tp:taxon-name>: Part I. <italic><tp:taxon-name><tp:taxon-name-part taxon-name-part-type="genus">Cavendishia</tp:taxon-name-part></tp:taxon-name></italic>. Flora Neotropica 35: 1–289.</mixed-citation></ref><ref id="B24"><mixed-citation xmlns:xlink="http://www.w3.org/1999/xlink" xlink:type="simple"><person-group><name name-style="western"><surname>Klotzsch</surname><given-names>JF</given-names></name></person-group> (<year>1851</year>) <article-title>Studien über die natürliche Klasse Bicornes Linné.</article-title><source>Linnaea</source><volume>24</volume>: <fpage>1</fpage>–<lpage>88</lpage>.</mixed-citation></ref><ref id="B48"><mixed-citation xmlns:xlink="http://www.w3.org/1999/xlink" xlink:type="simple"><person-group><name name-style="western"><surname>Turland</surname><given-names>NJ</given-names></name><name name-style="western"><surname>Wiersema</surname><given-names>JH</given-names></name><name name-style="western"><surname>Barrie</surname><given-names>FR</given-names></name><name name-style="western"><surname>Greuter</surname><given-names>W</given-names></name><name name-style="western"><surname>Hawksworth</surname><given-names>DL</given-names></name><name name-style="western"><surname>Herendeen</surname><given-names>PS</given-names></name><name name-style="western"><surname>Knapp</surname><given-names>S</given-names></name><name name-style="western"><surname>Kusber</surname><given-names>W-H</given-names></name><name name-style="western"><surname>Li</surname><given-names>D-Z</given-names></name><name name-style="western"><surname>Marhold</surname><given-names>K</given-names></name><name name-style="western"><surname>May</surname><given-names>TW</given-names></name><name name-style="western"><surname>McNeill</surname><given-names>J</given-names></name><name name-style="western"><surname>Monro</surname><given-names>AM</given-names></name><name name-style="western"><surname>Prado</surname><given-names>J</given-names></name><name name-style="western"><surname>Price</surname><given-names>MJ</given-names></name><name name-style="western"><surname>Smith</surname><given-names>GF</given-names></name></person-group> (<year>2018</year>) International Code of Nomenclature for algae, fungi, and plants (Shenzhen Code) adopted by the Nineteenth International Botanical Congress Shenzhen, China, July 2017. Regnum Vegetabile 159. Koeltz Botanical Books, Glashütten. <ext-link xlink:type="simple" ext-link-type="doi" xlink:href="10.12705/Code.2018">https://doi.org/10.12705/Code.2018</ext-link></mixed-citation></ref></ref-list></tp:taxon-treatment>
