# Supplementary material for: ﻿Typification of five plant names described based on specimens collected by Józef Warszewicz in Central and South America
Source: PhytoKeys. 2022 Mar 10;192:45–61. doi: 10.3897/phytokeys.192.78409 (PMC8930917; doi:10.3897/phytokeys.192.78409)
Supplement: XML Treatment for Psammisia ramiflora [file phytokeys.192.78409-treatment5.xml]

<!DOCTYPE tp:taxon-treatment
  PUBLIC "-//TaxonX//DTD Taxonomic Treatment Publishing DTD v0 20100105//EN" "tax-treatment-NSO.dtd">
<tp:taxon-treatment xmlns:tp="http://www.plazi.org/taxpub"><tp:treatment-meta><kwd-group><label>Taxon classification</label><kwd>
              <named-content content-type="kingdom">Plantae</named-content>
            </kwd><kwd>
              <named-content content-type="order">Ericales</named-content>
            </kwd><kwd>
              <named-content content-type="family">Ericaceae</named-content>
            </kwd></kwd-group><mixed-citation publication-type="journal"><person-group><name><surname>Nobis</surname><given-names>Marcin</given-names></name><name><surname>Klichowska</surname><given-names>Ewelina</given-names></name><name><surname>Wolanin</surname><given-names>Mateusz</given-names></name><name><surname>Nobis</surname><given-names>Agnieszka</given-names></name><name><surname>Nowak</surname><given-names>Arkadiusz</given-names></name></person-group><article-title>﻿Typification of five plant names described based on specimens collected by Józef Warszewicz in Central and South America</article-title><source>PhytoKeys</source><day>10</day><month>03</month><year>2022</year><volume>192</volume><fpage>45</fpage><lpage>61</lpage><pub-id pub-id-type="doi">10.3897/phytokeys.192.78409</pub-id></mixed-citation></tp:treatment-meta><tp:nomenclature><label>﻿</label><tp:taxon-name>
            <tp:taxon-name-part taxon-name-part-type="genus" reg="Psammisia">Psammisia</tp:taxon-name-part>
            <tp:taxon-name-part taxon-name-part-type="species" reg="ramiflora">ramiflora</tp:taxon-name-part>
          </tp:taxon-name><tp:nomenclature-citation-list><tp:nomenclature-citation><tp:taxon-name>
                <tp:taxon-name-part taxon-name-part-type="genus" reg="Psammisia">Psammisia</tp:taxon-name-part>
                <tp:taxon-name-part taxon-name-part-type="species" reg="ramiflora">ramiflora</tp:taxon-name-part>
              </tp:taxon-name><comment>Klotzsch, Linnaea 24: 44 (1851). Type Protologue: In locis alpestribus Veraguae Americae centralis, <italic>de Warszewicz</italic>. Type: [label 1] Costa Rica et Veragua Chiriqui, [label 2] Zentral America, de Warszewicz s.n. (holotype, B destroyed, photograph at F! negative no. 4698, <ext-link xmlns:xlink="http://www.w3.org/1999/xlink" xlink:type="simple" ext-link-type="uri" xlink:href="https://fm-digital-assets.fieldmuseum.org/26/134/4698.jpg">https://fm-digital-assets.fieldmuseum.org/26/134/4698.jpg</ext-link>; lectotype, labeled by Leutyn in 2006 and designated here, Costa Rica and Veragua, <italic>Warszewicz s.n.</italic> G 352123!).</comment></tp:nomenclature-citation></tp:nomenclature-citation-list></tp:nomenclature><tp:treatment-sec sec-type="remarks" id="SECID0EZ4AE"><title>Remarks.</title><p><italic><tp:taxon-name><tp:taxon-name-part taxon-name-part-type="genus" reg="Psammisia">Psammisia</tp:taxon-name-part></tp:taxon-name></italic> is a Neotropic genus of terrestrial or epiphytic shrubs from the <tp:taxon-name><tp:taxon-name-part taxon-name-part-type="family">Ericaceae</tp:taxon-name-part></tp:taxon-name> family, consisting of ca. 50 species. Its distribution ranges from Costa Rica southward into Bolivia and eastward to French Guiana and Trinidad (<xref ref-type="bibr" rid="B53">Wilbur and Luteyn 1978</xref>; <xref ref-type="bibr" rid="B46">The Plant List 2021</xref>). Within the genus, one of the most variable morphologically is <italic><tp:taxon-name><tp:taxon-name-part taxon-name-part-type="genus" reg="Psammisia">Psammisia</tp:taxon-name-part><tp:taxon-name-part taxon-name-part-type="species" reg="ramiflora">ramiflora</tp:taxon-name-part></tp:taxon-name></italic>, known only from Costa Rica and Panama. The taxon was described by <xref ref-type="bibr" rid="B24">Klotzsch (1851)</xref> based on Warszewicz’s gathering, destroyed during the war. During our studies, we found only one specimen collected by Warszewicz and determined by Klotzsch as <italic><tp:taxon-name><tp:taxon-name-part taxon-name-part-type="genus" reg="Psammisia">P.</tp:taxon-name-part><tp:taxon-name-part taxon-name-part-type="species" reg="ramiflora">ramiflora</tp:taxon-name-part></tp:taxon-name></italic>. The specimen is preserved in G herbarium. However, its label slightly differs from both, specified in the protologue and on the type specimen photographed by Macbride (F negative no. 4698). Nevertheless, it constitutes a duplicate of the holotype. In 2006, Luteyn labelled this specimen as the lectotype of the species; however, he did not designate it in publication. Thus, we here propose to designate the specimen preserved in G (<ext-link xmlns:xlink="http://www.w3.org/1999/xlink" xlink:type="simple" ext-link-type="uri" xlink:href="https://www.ville-ge.ch/musinfo/bd/cjb/chg/adetail.php?id=238797%26base=img%26lang=en">https://www.ville-ge.ch/musinfo/bd/cjb/chg/adetail.php?id=238797&amp;base=img&amp;lang=en</ext-link>) as the lectotype of <italic><tp:taxon-name><tp:taxon-name-part taxon-name-part-type="genus" reg="Psammisia">P.</tp:taxon-name-part><tp:taxon-name-part taxon-name-part-type="species" reg="ramiflora">ramiflora</tp:taxon-name-part></tp:taxon-name></italic>.</p></tp:treatment-sec><ref-list><ref id="B53"><mixed-citation xmlns:xlink="http://www.w3.org/1999/xlink" xlink:type="simple"><person-group><name name-style="western"><surname>Wilbur</surname><given-names>RL</given-names></name><name name-style="western"><surname>Luteyn</surname><given-names>JL</given-names></name></person-group> (<year>1978</year>) <article-title>Flora of Panama. Part VIII. Family 149. <tp:taxon-name><tp:taxon-name-part taxon-name-part-type="family">Ericaceae</tp:taxon-name-part></tp:taxon-name>.</article-title><source>Annals of the Missouri Botanical Garden</source><volume>65</volume>(<issue>1</issue>): <fpage>27</fpage>–<lpage>143</lpage>. <ext-link xlink:type="simple" ext-link-type="doi" xlink:href="10.2307/2395354">https://doi.org/10.2307/2395354</ext-link></mixed-citation></ref><ref id="B46"><mixed-citation xmlns:xlink="http://www.w3.org/1999/xlink" xlink:type="simple"><institution xlink:type="simple">The Plant List</institution> (<year>2021</year>) Version 1.1. 2013. <ext-link xlink:type="simple" ext-link-type="uri" xlink:href="http://www.theplantlist.org/">http://www.theplantlist.org/</ext-link> [accessed 16 January 2021]</mixed-citation></ref><ref id="B24"><mixed-citation xmlns:xlink="http://www.w3.org/1999/xlink" xlink:type="simple"><person-group><name name-style="western"><surname>Klotzsch</surname><given-names>JF</given-names></name></person-group> (<year>1851</year>) <article-title>Studien über die natürliche Klasse Bicornes Linné.</article-title><source>Linnaea</source><volume>24</volume>: <fpage>1</fpage>–<lpage>88</lpage>.</mixed-citation></ref></ref-list></tp:taxon-treatment>
