# Supplementary material for: ﻿Typification of five plant names described based on specimens collected by Józef Warszewicz in Central and South America
Source: PhytoKeys. 2022 Mar 10;192:45–61. doi: 10.3897/phytokeys.192.78409 (PMC8930917; doi:10.3897/phytokeys.192.78409)
Supplement: XML Treatment for Remijia involucrata [file phytokeys.192.78409-treatment6.xml]

<!DOCTYPE tp:taxon-treatment
  PUBLIC "-//TaxonX//DTD Taxonomic Treatment Publishing DTD v0 20100105//EN" "tax-treatment-NSO.dtd">
<tp:taxon-treatment xmlns:tp="http://www.plazi.org/taxpub"><tp:treatment-meta><kwd-group><label>Taxon classification</label><kwd>
              <named-content content-type="kingdom">Plantae</named-content>
            </kwd><kwd>
              <named-content content-type="order">Gentianales</named-content>
            </kwd><kwd>
              <named-content content-type="family">Rubiaceae</named-content>
            </kwd></kwd-group><mixed-citation publication-type="journal"><person-group><name><surname>Nobis</surname><given-names>Marcin</given-names></name><name><surname>Klichowska</surname><given-names>Ewelina</given-names></name><name><surname>Wolanin</surname><given-names>Mateusz</given-names></name><name><surname>Nobis</surname><given-names>Agnieszka</given-names></name><name><surname>Nowak</surname><given-names>Arkadiusz</given-names></name></person-group><article-title>﻿Typification of five plant names described based on specimens collected by Józef Warszewicz in Central and South America</article-title><source>PhytoKeys</source><day>10</day><month>03</month><year>2022</year><volume>192</volume><fpage>45</fpage><lpage>61</lpage><pub-id pub-id-type="doi">10.3897/phytokeys.192.78409</pub-id></mixed-citation></tp:treatment-meta><tp:nomenclature><label>﻿</label><tp:taxon-name>
            <tp:taxon-name-part taxon-name-part-type="genus" reg="Remijia">Remijia</tp:taxon-name-part>
            <tp:taxon-name-part taxon-name-part-type="species" reg="involucrata">involucrata</tp:taxon-name-part>
          </tp:taxon-name><tp:nomenclature-citation-list><tp:nomenclature-citation><tp:taxon-name>
                <tp:taxon-name-part taxon-name-part-type="genus" reg="Ciliosemina">Ciliosemina</tp:taxon-name-part>
                <tp:taxon-name-part taxon-name-part-type="species" reg="purdieana">purdieana</tp:taxon-name-part>
              </tp:taxon-name><comment>(Wedd.) A. Antonelli, Taxon 54(1): 26 (2005).</comment></tp:nomenclature-citation><tp:nomenclature-citation><tp:taxon-name>
                <tp:taxon-name-part taxon-name-part-type="genus" reg="Remijia"/>
                <tp:taxon-name-part taxon-name-part-type="species" reg="purdieana"/>
              </tp:taxon-name><comment>≡ <tp:taxon-name><tp:taxon-name-part taxon-name-part-type="genus" reg="Remijia">Remijia</tp:taxon-name-part><tp:taxon-name-part taxon-name-part-type="species" reg="purdieana">purdieana</tp:taxon-name-part></tp:taxon-name> Wedd., Ann. Sci. Nat. 11: 272. 1849. Type Protologue: Colombia, Antioquia, Cauvas, s.d., <italic>Purdie s.n.</italic> (holotype, P 1900374!). </comment></tp:nomenclature-citation><tp:nomenclature-citation><tp:taxon-name>
                <tp:taxon-name-part taxon-name-part-type="genus" reg="Remijia"/>
                <tp:taxon-name-part taxon-name-part-type="species" reg="involucrata"/>
              </tp:taxon-name><comment>= <tp:taxon-name><tp:taxon-name-part taxon-name-part-type="genus" reg="Remijia">Remijia</tp:taxon-name-part><tp:taxon-name-part taxon-name-part-type="species" reg="involucrata">involucrata</tp:taxon-name-part></tp:taxon-name> K. Schum., Flora Brasiliensis 6(6): 150 (1889). Type Protologue: [New Grenada] in ditione Novo-Granatensis, <italic>Warszewicz s.n.</italic> Type: Neu-Granada: West Cordillere, 4–6000’, <italic>v. Warszewicz s.n.</italic> (holotype, B destroyed, photograph at F! negative no. 165, <ext-link xmlns:xlink="http://www.w3.org/1999/xlink" xlink:type="simple" ext-link-type="uri" xlink:href="https://fm-digital-assets.fieldmuseum.org/21/591/165.jpg">https://fm-digital-assets.fieldmuseum.org/21/591/165.jpg</ext-link>; lectotype, designated here, America merid. Columbia, <italic>J. Warszewicz s.n.</italic> (<named-content xmlns:xlink="http://www.w3.org/1999/xlink" content-type="dwc:institutional_code" xlink:type="simple">KRA</named-content> 533092!; Fig. <xref ref-type="fig" rid="F3">3</xref>), isolectotypes <named-content xmlns:xlink="http://www.w3.org/1999/xlink" content-type="dwc:institutional_code" xlink:type="simple">KRA</named-content> 533080-533091! [12 sheets]). </comment></tp:nomenclature-citation></tp:nomenclature-citation-list></tp:nomenclature><tp:treatment-sec sec-type="remarks" id="SECID0EBDAG"><title>Remarks.</title><p>Following <xref ref-type="bibr" rid="B3">Andersson and Antonelli (2005)</xref><italic><tp:taxon-name><tp:taxon-name-part taxon-name-part-type="genus" reg="Ciliosemina">Ciliosemina</tp:taxon-name-part><tp:taxon-name-part taxon-name-part-type="species" reg="purdieana">purdieana</tp:taxon-name-part></tp:taxon-name></italic> (syn. <italic><tp:taxon-name><tp:taxon-name-part taxon-name-part-type="genus" reg="Remijia">Remijia</tp:taxon-name-part><tp:taxon-name-part taxon-name-part-type="species" reg="purdieana">purdieana</tp:taxon-name-part></tp:taxon-name></italic>) is a narrow endemic, occurring in the lower section of the Magdalena River Valley in the Colombian departments of Antioquia, Bolívar, and Santander. To the synonyms of this taxon belong also <italic><tp:taxon-name><tp:taxon-name-part taxon-name-part-type="genus" reg="Remijia">Remijia</tp:taxon-name-part><tp:taxon-name-part taxon-name-part-type="species" reg="involucrata">involucrata</tp:taxon-name-part></tp:taxon-name></italic>, determined by J. Klotzsch (name on herbarium sheet in B, F! negative no. 165) and described over 30 years later by <xref ref-type="bibr" rid="B43">Schumann (1889)</xref>. Because the holotype of <italic><tp:taxon-name><tp:taxon-name-part taxon-name-part-type="genus" reg="Remijia">R.</tp:taxon-name-part><tp:taxon-name-part taxon-name-part-type="species" reg="involucrata">involucrata</tp:taxon-name-part></tp:taxon-name></italic> was destroyed, we designated here as the lectotype the specimen collected by Warszewicz and preserved in <named-content xmlns:xlink="http://www.w3.org/1999/xlink" content-type="dwc:institutional_code" xlink:type="simple">KRA</named-content> (Fig. <xref ref-type="fig" rid="F3">3</xref>). The remaining 12 specimens of the taxon in <named-content xmlns:xlink="http://www.w3.org/1999/xlink" content-type="dwc:institutional_code" xlink:type="simple">KRA</named-content> are isolectotypes.</p><fig id="F3" position="float" orientation="portrait"><object-id xmlns:xlink="http://www.w3.org/1999/xlink" content-type="doi" xlink:type="simple">10.3897/phytokeys.192.78409.figure3</object-id><label>Figure 3.</label><caption><p>Lectotype of <italic><tp:taxon-name><tp:taxon-name-part taxon-name-part-type="genus" reg="Remijia">Remijia</tp:taxon-name-part><tp:taxon-name-part taxon-name-part-type="species" reg="involucrata">involucrata</tp:taxon-name-part></tp:taxon-name></italic>.</p></caption><graphic xmlns:xlink="http://www.w3.org/1999/xlink" xlink:href="phytokeys-192-045-g003.jpg" position="float" orientation="portrait" xlink:type="simple" id="oo_657031.jpg"><uri content-type="original_file" xlink:type="simple">https://binary.pensoft.net/fig/657031</uri></graphic></fig></tp:treatment-sec><ref-list><ref id="B3"><mixed-citation xmlns:xlink="http://www.w3.org/1999/xlink" xlink:type="simple"><person-group><name name-style="western"><surname>Andersson</surname><given-names>L</given-names></name><name name-style="western"><surname>Antonelli</surname><given-names>A</given-names></name></person-group> (<year>2005</year>) Phylogeny of the tribe Cinchoneae (<tp:taxon-name><tp:taxon-name-part taxon-name-part-type="family">Rubiaceae</tp:taxon-name-part></tp:taxon-name>), its position in <tp:taxon-name><tp:taxon-name-part taxon-name-part-type="subfamily">Cinchonoideae</tp:taxon-name-part></tp:taxon-name>, and description of a new genus, <italic><tp:taxon-name><tp:taxon-name-part taxon-name-part-type="genus">Ciliosemina</tp:taxon-name-part></tp:taxon-name></italic>. Taxon 54(1): 17–28. <ext-link xlink:type="simple" ext-link-type="doi" xlink:href="10.2307/25065299">https://doi.org/10.2307/25065299</ext-link></mixed-citation></ref><ref id="B43"><mixed-citation xmlns:xlink="http://www.w3.org/1999/xlink" xlink:type="simple"><person-group><name name-style="western"><surname>Schumann</surname><given-names>C</given-names></name></person-group> (<year>1889</year>) <tp:taxon-name><tp:taxon-name-part taxon-name-part-type="family">Rubiaceae</tp:taxon-name-part></tp:taxon-name>. Tribus Naucleeae, <tp:taxon-name><tp:taxon-name-part taxon-name-part-type="tribe">Henriquezieae</tp:taxon-name-part></tp:taxon-name>, Cinchoneae, <tp:taxon-name><tp:taxon-name-part taxon-name-part-type="tribe">Rondeletieae</tp:taxon-name-part></tp:taxon-name>, Condamineeae, <tp:taxon-name><tp:taxon-name-part taxon-name-part-type="tribe">Hedyotideae</tp:taxon-name-part></tp:taxon-name>, Mussaendeae, Catesbaeeae, <tp:taxon-name><tp:taxon-name-part taxon-name-part-type="tribe">Hamelieae</tp:taxon-name-part></tp:taxon-name>, <tp:taxon-name><tp:taxon-name-part taxon-name-part-type="tribe">Gardenieae</tp:taxon-name-part></tp:taxon-name>. In: Martius CFP de, Eichler AG, Urban I (Eds) Flora Brasiliensis. Enumeratio plantarum in Brasilia hactenus detectarum quas suis aliorumque botanicorum studiis descriptas et methodo naturali digestas partim icone illustratas, 6(6), Frid. Fleischer, Lipsiae [Leipzig], 125–442; 94–151.</mixed-citation></ref></ref-list></tp:taxon-treatment>
