# Supplementary material for: ﻿Typification of five plant names described based on specimens collected by Józef Warszewicz in Central and South America
Source: PhytoKeys. 2022 Mar 10;192:45–61. doi: 10.3897/phytokeys.192.78409 (PMC8930917; doi:10.3897/phytokeys.192.78409)
Supplement: XML Treatment for Rondeletia orthoneura [file phytokeys.192.78409-treatment7.xml]

<!DOCTYPE tp:taxon-treatment
  PUBLIC "-//TaxonX//DTD Taxonomic Treatment Publishing DTD v0 20100105//EN" "tax-treatment-NSO.dtd">
<tp:taxon-treatment xmlns:tp="http://www.plazi.org/taxpub"><tp:treatment-meta><kwd-group><label>Taxon classification</label><kwd>
              <named-content content-type="kingdom">Plantae</named-content>
            </kwd><kwd>
              <named-content content-type="order">Beryciformes</named-content>
            </kwd><kwd>
              <named-content content-type="family">Rondeletiidae</named-content>
            </kwd></kwd-group><mixed-citation publication-type="journal"><person-group><name><surname>Nobis</surname><given-names>Marcin</given-names></name><name><surname>Klichowska</surname><given-names>Ewelina</given-names></name><name><surname>Wolanin</surname><given-names>Mateusz</given-names></name><name><surname>Nobis</surname><given-names>Agnieszka</given-names></name><name><surname>Nowak</surname><given-names>Arkadiusz</given-names></name></person-group><article-title>﻿Typification of five plant names described based on specimens collected by Józef Warszewicz in Central and South America</article-title><source>PhytoKeys</source><day>10</day><month>03</month><year>2022</year><volume>192</volume><fpage>45</fpage><lpage>61</lpage><pub-id pub-id-type="doi">10.3897/phytokeys.192.78409</pub-id></mixed-citation></tp:treatment-meta><tp:nomenclature><label>﻿</label><tp:taxon-name>
            <tp:taxon-name-part taxon-name-part-type="genus" reg="Rondeletia">Rondeletia</tp:taxon-name-part>
            <tp:taxon-name-part taxon-name-part-type="species" reg="orthoneura">orthoneura</tp:taxon-name-part>
          </tp:taxon-name><tp:nomenclature-citation-list><tp:nomenclature-citation><tp:taxon-name>
                <tp:taxon-name-part taxon-name-part-type="genus" reg="Arachnothryx">Arachnothryx</tp:taxon-name-part>
                <tp:taxon-name-part taxon-name-part-type="species" reg="reflexa">reflexa</tp:taxon-name-part>
              </tp:taxon-name><comment>(Benth.) Planch., Flore des Serres et des Jardins de l’Europe 5: 442. 1849.</comment></tp:nomenclature-citation><tp:nomenclature-citation><tp:taxon-name>
                <tp:taxon-name-part taxon-name-part-type="genus" reg="Rondeletia"/>
                <tp:taxon-name-part taxon-name-part-type="species" reg="reflexa"/>
              </tp:taxon-name><comment>≡ <tp:taxon-name><tp:taxon-name-part taxon-name-part-type="genus" reg="Rondeletia">Rondeletia</tp:taxon-name-part><tp:taxon-name-part taxon-name-part-type="species" reg="reflexa">reflexa</tp:taxon-name-part></tp:taxon-name> Benth., Plantas Hartwegianas imprimis Mexicanas 192. 1839. Type: Prope pagum Villeta, prov. Bogota, <italic>Hartweg 1052</italic> (lectotype, designated here, K 174038! [herbarium Benthamianum], isolectotypes, K 174517!, BR 5267125!, BR 5267095!, F 766934!, F 871798!, P 3906070!, P 3906069!, LD 1211768!, B destroyed – photograph at F! negative no. 89, <ext-link xmlns:xlink="http://www.w3.org/1999/xlink" xlink:type="simple" ext-link-type="uri" xlink:href="http://ww2.bgbm.org/herbarium/images/FieldMuseum/87.jpg">http://ww2.bgbm.org/herbarium/images/FieldMuseum/87.jpg</ext-link>, negative no. 25758, <ext-link xmlns:xlink="http://www.w3.org/1999/xlink" xlink:type="simple" ext-link-type="uri" xlink:href="https://fm-digital-assets.fieldmuseum.org/1542/161/25758.jpg">https://fm-digital-assets.fieldmuseum.org/1542/161/25758.jpg</ext-link>). </comment></tp:nomenclature-citation><tp:nomenclature-citation><tp:taxon-name>
                <tp:taxon-name-part taxon-name-part-type="genus" reg="Rondeletia"/>
                <tp:taxon-name-part taxon-name-part-type="species" reg="orthoneura"/>
              </tp:taxon-name><comment>= <tp:taxon-name><tp:taxon-name-part taxon-name-part-type="genus" reg="Rondeletia">Rondeletia</tp:taxon-name-part><tp:taxon-name-part taxon-name-part-type="species" reg="orthoneura">orthoneura</tp:taxon-name-part></tp:taxon-name> K. Schum. &amp; Krause in Krause, Botanische Jahrbücher für Systematik, Pflanzengeschichte und Pflanzengeographie 40: 314–315. 1908. Type Protologue: In Columbia: sine loco, <italic>v. Warszewicz 622</italic>. Type: <italic>Warszewicz s.n.</italic> (holotype, B destroyed; photograph at F! negative no. 89, <ext-link xmlns:xlink="http://www.w3.org/1999/xlink" xlink:type="simple" ext-link-type="uri" xlink:href="http://ww2.bgbm.org/herbarium/images/FieldMuseum/89.jpg">http://ww2.bgbm.org/herbarium/images/FieldMuseum/89.jpg</ext-link>; lectotype, designated here, America merid. Columbia, <italic>J. Warszewicz s.n.</italic> (<named-content xmlns:xlink="http://www.w3.org/1999/xlink" content-type="dwc:institutional_code" xlink:type="simple">KRA</named-content> 533104!; Fig. <xref ref-type="fig" rid="F4">4</xref>), isolectotype, <named-content xmlns:xlink="http://www.w3.org/1999/xlink" content-type="dwc:institutional_code" xlink:type="simple">KRA</named-content> 533105!). </comment></tp:nomenclature-citation></tp:nomenclature-citation-list></tp:nomenclature><tp:treatment-sec sec-type="remarks" id="SECID0EMJAG"><title>Remarks.</title><p>Because the specimens representing <italic><tp:taxon-name><tp:taxon-name-part taxon-name-part-type="genus" reg="Rondeletia">R.</tp:taxon-name-part><tp:taxon-name-part taxon-name-part-type="species" reg="orthoneura">orthoneura</tp:taxon-name-part></tp:taxon-name></italic>, collected by Warszewicz and preserved at B, were destroyed during WWII, we designated the specimen of <italic><tp:taxon-name><tp:taxon-name-part taxon-name-part-type="genus" reg="Rondeletia">R.</tp:taxon-name-part><tp:taxon-name-part taxon-name-part-type="species" reg="orthoneura">orthoneura</tp:taxon-name-part></tp:taxon-name></italic> (in <named-content xmlns:xlink="http://www.w3.org/1999/xlink" content-type="dwc:institutional_code" xlink:type="simple">KRA</named-content>), as the lectotype for the taxon. According to <xref ref-type="bibr" rid="B31">Lorence (2012)</xref> and <xref ref-type="bibr" rid="B7">Borhidi (2017)</xref>, <italic><tp:taxon-name><tp:taxon-name-part taxon-name-part-type="genus" reg="Rondeletia">Rondeletia</tp:taxon-name-part><tp:taxon-name-part taxon-name-part-type="species" reg="orthoneura">orthoneura</tp:taxon-name-part></tp:taxon-name></italic> is conspecific with <italic><tp:taxon-name><tp:taxon-name-part taxon-name-part-type="genus" reg="Rondeletia">Rondeletia</tp:taxon-name-part><tp:taxon-name-part taxon-name-part-type="species" reg="inconstans">inconstans</tp:taxon-name-part></tp:taxon-name></italic> Standl., Publications of the Field Museum of Natural History, Botanical Series 7: 31 (1930). Type: Colombia, Quetame, Pipiral, eastern Andes de Bogotá, alt. 1000–1600 m., July 1897, <italic>F.C. Lehmann 8751</italic> (holotype F!) = <tp:taxon-name><tp:taxon-name-part taxon-name-part-type="genus" reg="Arachnothryx">Arachnothryx</tp:taxon-name-part><tp:taxon-name-part taxon-name-part-type="species" reg="reflexa">reflexa</tp:taxon-name-part><tp:taxon-name-part taxon-name-part-type="infraspecific-rank">var.</tp:taxon-name-part><tp:taxon-name-part taxon-name-part-type="variety" reg="inconstans">inconstans</tp:taxon-name-part></tp:taxon-name> (Standl.) Steyerm. Among numerous type specimens (syntypes) of <italic><tp:taxon-name><tp:taxon-name-part taxon-name-part-type="genus" reg="Rondeletia">R.</tp:taxon-name-part><tp:taxon-name-part taxon-name-part-type="species" reg="reflexa">reflexa</tp:taxon-name-part></tp:taxon-name></italic> collected by <italic>Hartweg 1052</italic> in Bogota, the one, mounted to the sheet with stamp Herbarium Benthamianum 1854 (K 174038!), is designated here as the lectotype.</p><fig id="F4" position="float" orientation="portrait"><object-id xmlns:xlink="http://www.w3.org/1999/xlink" content-type="doi" xlink:type="simple">10.3897/phytokeys.192.78409.figure4</object-id><label>Figure 4.</label><caption><p>Lectotype of <italic><tp:taxon-name><tp:taxon-name-part taxon-name-part-type="genus" reg="Rondeletia">Rondeletia</tp:taxon-name-part><tp:taxon-name-part taxon-name-part-type="species" reg="orthoneura">orthoneura</tp:taxon-name-part></tp:taxon-name></italic>.</p></caption><graphic xmlns:xlink="http://www.w3.org/1999/xlink" xlink:href="phytokeys-192-045-g004.jpg" position="float" orientation="portrait" xlink:type="simple" id="oo_657032.jpg"><uri content-type="original_file" xlink:type="simple">https://binary.pensoft.net/fig/657032</uri></graphic></fig></tp:treatment-sec><tp:treatment-sec sec-type="notes" id="SECID0ECNAG"><title>Notes.</title><p>It is worth noting, that in the <named-content xmlns:xlink="http://www.w3.org/1999/xlink" content-type="dwc:institutional_code" xlink:type="simple">KRA</named-content> herbarium there are several sheets with specimens (duplicates of specimens destroyed in B) named by J. Klotzsch but never described (nomina nuda). These include <italic><tp:taxon-name><tp:taxon-name-part taxon-name-part-type="genus" reg="Rondeletia">Rondeletia</tp:taxon-name-part><tp:taxon-name-part taxon-name-part-type="species" reg="ferruginea">ferruginea</tp:taxon-name-part></tp:taxon-name></italic> Klotzsch (<ext-link xmlns:xlink="http://www.w3.org/1999/xlink" xlink:type="simple" ext-link-type="uri" xlink:href="https://fm-digital-assets.fieldmuseum.org/21/689/26.jpg">https://fm-digital-assets.fieldmuseum.org/21/689/26.jpg</ext-link>; <named-content xmlns:xlink="http://www.w3.org/1999/xlink" content-type="dwc:institutional_code" xlink:type="simple">KRA</named-content> 533668!), <italic><tp:taxon-name><tp:taxon-name-part taxon-name-part-type="genus" reg="Ladenbergia">Ladenbergia</tp:taxon-name-part><tp:taxon-name-part taxon-name-part-type="species" reg="warscewicziana">warscewicziana</tp:taxon-name-part></tp:taxon-name></italic> Klotzsch (<ext-link xmlns:xlink="http://www.w3.org/1999/xlink" xlink:type="simple" ext-link-type="uri" xlink:href="https://fm-digital-assets.fieldmuseum.org/21/557/133.jpg">https://fm-digital-assets.fieldmuseum.org/21/557/133.jpg</ext-link>; <named-content xmlns:xlink="http://www.w3.org/1999/xlink" content-type="dwc:institutional_code" xlink:type="simple">KRA</named-content> 533185–533197! [13 sheets]), and <italic><tp:taxon-name><tp:taxon-name-part taxon-name-part-type="genus" reg="Rustia">Rustia</tp:taxon-name-part><tp:taxon-name-part taxon-name-part-type="species" reg="warscewicziana">warscewicziana</tp:taxon-name-part></tp:taxon-name></italic> Klotzsch (<ext-link xmlns:xlink="http://www.w3.org/1999/xlink" xlink:type="simple" ext-link-type="uri" xlink:href="https://fm-digital-assets.fieldmuseum.org/21/532/11.jpg">https://fm-digital-assets.fieldmuseum.org/21/532/11.jpg</ext-link>, <named-content xmlns:xlink="http://www.w3.org/1999/xlink" content-type="dwc:institutional_code" xlink:type="simple">KRA</named-content> 533663–533667! [5 sheets]). The latter taxon was identified, based on Macbride photographs, as <italic><tp:taxon-name><tp:taxon-name-part taxon-name-part-type="genus" reg="Rustia">Rustia</tp:taxon-name-part><tp:taxon-name-part taxon-name-part-type="species" reg="thibaudioides">thibaudioides</tp:taxon-name-part></tp:taxon-name></italic> (H. Karst.) Delprete by <xref ref-type="bibr" rid="B12">Delprete (1999)</xref>. The other taxa require further studies.</p></tp:treatment-sec><ref-list><ref id="B31"><mixed-citation xmlns:xlink="http://www.w3.org/1999/xlink" xlink:type="simple"><person-group><name name-style="western"><surname>Lorence</surname><given-names>DH</given-names></name></person-group> (<year>2012</year>) <article-title><italic><tp:taxon-name><tp:taxon-name-part taxon-name-part-type="genus">Arachnothryx</tp:taxon-name-part></tp:taxon-name> Planch</italic>.</article-title><source>In: Davidse G, Sousa MS, Knapp SY, Chiang F (Eds) Flora Mesoamericana</source><volume>4</volume>(<issue>2</issue>): <fpage>16</fpage>–<lpage>37</lpage>.</mixed-citation></ref><ref id="B7"><mixed-citation xmlns:xlink="http://www.w3.org/1999/xlink" xlink:type="simple"><person-group><name name-style="western"><surname>Borhidi</surname><given-names>AL</given-names></name></person-group> (<year>2017</year>) <article-title>Revisión crítica del género <tp:taxon-name><tp:taxon-name-part taxon-name-part-type="genus">Arachnothryx</tp:taxon-name-part></tp:taxon-name> Planch.</article-title><source>Acta Botanica Hungarica</source><volume>59</volume>(<issue>3–4</issue>): <fpage>287</fpage>–<lpage>318</lpage>. <ext-link xlink:type="simple" ext-link-type="doi" xlink:href="10.1556/034.59.2017.3-4.2">https://doi.org/10.1556/034.59.2017.3-4.2</ext-link></mixed-citation></ref><ref id="B12"><mixed-citation xmlns:xlink="http://www.w3.org/1999/xlink" xlink:type="simple"><person-group><name name-style="western"><surname>Delprete</surname><given-names>PG</given-names></name></person-group> (<year>1999</year>) <tp:taxon-name><tp:taxon-name-part taxon-name-part-type="tribe">Rondeletieae</tp:taxon-name-part></tp:taxon-name> (<tp:taxon-name><tp:taxon-name-part taxon-name-part-type="family">Rubiaceae</tp:taxon-name-part></tp:taxon-name>): Part I (<italic><tp:taxon-name><tp:taxon-name-part taxon-name-part-type="genus">Rustia</tp:taxon-name-part></tp:taxon-name></italic>, <italic><tp:taxon-name><tp:taxon-name-part taxon-name-part-type="genus">Tresanthera</tp:taxon-name-part></tp:taxon-name></italic>, <italic><tp:taxon-name><tp:taxon-name-part taxon-name-part-type="genus">Condaminea</tp:taxon-name-part></tp:taxon-name></italic>, <italic><tp:taxon-name><tp:taxon-name-part taxon-name-part-type="genus">Picardaea</tp:taxon-name-part></tp:taxon-name></italic>, <italic><tp:taxon-name><tp:taxon-name-part taxon-name-part-type="genus">Pogonopus</tp:taxon-name-part></tp:taxon-name></italic>, <italic><tp:taxon-name><tp:taxon-name-part taxon-name-part-type="genus">Chimarrhis</tp:taxon-name-part></tp:taxon-name></italic>, <italic><tp:taxon-name><tp:taxon-name-part taxon-name-part-type="genus">Dioicodendron</tp:taxon-name-part></tp:taxon-name></italic>, <italic><tp:taxon-name><tp:taxon-name-part taxon-name-part-type="genus">Molopanthera</tp:taxon-name-part></tp:taxon-name></italic>, <italic><tp:taxon-name><tp:taxon-name-part taxon-name-part-type="genus">Dolichodelphys</tp:taxon-name-part></tp:taxon-name></italic>, and <italic><tp:taxon-name><tp:taxon-name-part taxon-name-part-type="genus">Parachimarrhis</tp:taxon-name-part></tp:taxon-name></italic>). Flora Neotropica, 225 pp.</mixed-citation></ref></ref-list></tp:taxon-treatment>
