# Supplementary material for: ﻿Typification of five plant names described based on specimens collected by Józef Warszewicz in Central and South America
Source: PhytoKeys. 2022 Mar 10;192:45–61. doi: 10.3897/phytokeys.192.78409 (PMC8930917; doi:10.3897/phytokeys.192.78409)
Supplement: Supplementary material 1 — Table S1 [file phytokeys-192-045-s001.xlsx]

## Sheet: Arkusz1
BarcodeID	Sheet number	Family	Genus	Species	TaxonDescriptionAuthor	OrigLabelText	LabelImageFiles	SpecimenImageFiles	IdentifierPersonName	Province	GatheringAgentPersonName	YearFrom	YearTo
UJ-KRA-P-29493-N	KRA-P-533822	Rubiaceae	Cinchona	sp.		America Merid. \ Columbia \ J. Warszewicz			M. Nobis	America Merid.	J. Warszewicz	1844	1853
UJ-KRA-P-29494-N	KRA-P-533821	Rubiaceae	Cinchona	sp.		America Merid. \ Columbia \ J. Warszewicz			M. Nobis	America Merid.	J. Warszewicz	1844	1853
UJ-KRA-P-29495-N	KRA-P-533915	Rubiaceae	Cinchona	sp.		America Merid. \ Columbia \ J. Warszewicz			M. Nobis	America Merid.	J. Warszewicz	1844	1853
UJ-KRA-P-29496-N	KRA-P-533816	Rubiaceae	Cinchona	sp.		America Merid. \ Columbia \ J. Warszewicz			M. Nobis	America Merid.	J. Warszewicz	1844	1853
UJ-KRA-P-29497-N	KRA-P-533717	Rubiaceae	Cinchona	sp.		America Merid. \ Columbia \ J. Warszewicz			M. Nobis	America Merid.	J. Warszewicz	1844	1853
UJ-KRA-P-29498-N	KRA-P-533618	Rubiaceae	Cinchona	sp.		America Merid. \ Columbia \ J. Warszewicz			M. Nobis	America Merid.	J. Warszewicz	1844	1853
UJ-KRA-P-29499-N	KRA-P-533519	Rubiaceae	Cinchona	sp.		America Merid. \ Columbia \ J. Warszewicz			M. Nobis	America Merid.	J. Warszewicz	1844	1853
UJ-KRA-P-29500-N	KRA-P-533813	Rubiaceae	Cinchona	sp.		America Merid. \ Columbia \ J. Warszewicz			M. Nobis	America Merid.	J. Warszewicz	1844	1853
UJ-KRA-P-29501-N	KRA-P-533814	Rubiaceae	Cinchona	sp.		America Merid. \ Columbia \ J. Warszewicz			M. Nobis	America Merid.	J. Warszewicz	1844	1853
UJ-KRA-P-29502-N	KRA-P-533812	Rubiaceae	Cinchona	lancifolia		America Merid. \ Columbia \ J. Warszewicz			K. Kulczyński	America Merid.	J. Warszewicz	1844	1853
UJ-KRA-P-29503-N	KRA-P-533804	Rubiaceae	Cinchona	sp.		America Merid. \ Columbia \ J. Warszewicz			K. Kulczyński	America Merid.	J. Warszewicz	1844	1853
UJ-KRA-P-29504-N	KRA-P-533805	Rubiaceae	Cinchona	sp.		America Merid. \ Columbia \ J. Warszewicz			K. Kulczyński	America Merid.	J. Warszewicz	1844	1853
UJ-KRA-P-29505-N	KRA-P-533806	Rubiaceae	Cinchona	sp.		America Merid. \ Columbia \ J. Warszewicz			K. Kulczyński	America Merid.	J. Warszewicz	1844	1853
UJ-KRA-P-29506-N	KRA-P-533807	Rubiaceae	Cinchona	sp.		America Merid. \ Columbia \ J. Warszewicz			K. Kulczyński	America Merid.	J. Warszewicz	1844	1853
UJ-KRA-P-29507-N	KRA-P-533808	Rubiaceae	Cinchona	sp.		America Merid. \ Columbia \ J. Warszewicz			K. Kulczyński	America Merid.	J. Warszewicz	1844	1853
UJ-KRA-P-29508-N	KRA-P-533809	Rubiaceae	Cinchona	sp.		America Merid. \ Columbia \ J. Warszewicz			K. Kulczyński	America Merid.	J. Warszewicz	1844	1853
UJ-KRA-P-29509-N	KRA-P-533810	Rubiaceae	Cinchona	sp.		America Merid. \ Columbia \ J. Warszewicz			K. Kulczyński	America Merid.	J. Warszewicz	1844	1853
UJ-KRA-P-29510-N	KRA-P-533811	Rubiaceae	Cinchona	sp.		America Merid. \ Columbia \ J. Warszewicz			K. Kulczyński	America Merid.	J. Warszewicz	1844	1853
UJ-KRA-P-29511-N	KRA-P-533796	Rubiaceae	Cinchona	pubescens	Vahl	America Merid. \ Columbia \ J. Warszewicz			M. Nobis	America Merid.	J. Warszewicz	1844	1853
UJ-KRA-P-29512-N	KRA-P-533797	Rubiaceae	Cinchona	pubescens	Vahl	America Merid. \ Columbia \ J. Warszewicz			M. Nobis	America Merid.	J. Warszewicz	1844	1853
UJ-KRA-P-29513-N	KRA-P-533798	Rubiaceae	Cinchona	pubescens	Vahl	America Merid. \ Columbia \ J. Warszewicz			M. Nobis	America Merid.	J. Warszewicz	1844	1853
UJ-KRA-P-29514-N	KRA-P-533799	Rubiaceae	Cinchona	pubescens	Vahl	America Merid. \ Columbia \ J. Warszewicz			M. Nobis	America Merid.	J. Warszewicz	1844	1853
UJ-KRA-P-29515-N	KRA-P-533800	Rubiaceae	Cinchona	pubescens	Vahl	America Merid. \ Columbia \ J. Warszewicz			M. Nobis	America Merid.	J. Warszewicz	1844	1853
UJ-KRA-P-29516-N	KRA-P-533801	Rubiaceae	Cinchona	pubescens	Vahl	America Merid. \ Columbia \ J. Warszewicz			M. Nobis	America Merid.	J. Warszewicz	1844	1853
UJ-KRA-P-29517-N	KRA-P-533802	Rubiaceae	Cinchona	pubescens	Vahl	America Merid. \ Columbia \ J. Warszewicz			M. Nobis	America Merid.	J. Warszewicz	1844	1853
UJ-KRA-P-29518-N	KRA-P-533803	Rubiaceae	Cinchona	pubescens	Vahl	America Merid. \ Columbia \ J. Warszewicz			M. Nobis	America Merid.	J. Warszewicz	1844	1853
UJ-KRA-P-29519-N	KRA-P-533787	Rubiaceae	Ladenbergia	oblongifolia	(Humb. ex Mutis) L.Andersson	America Merid. \ Columbia \ J. Warszewicz			M. Nobis	America Merid.	J. Warszewicz	1844	1853
UJ-KRA-P-29520-N	KRA-P-533788	Rubiaceae	Ladenbergia	oblongifolia	(Humb. ex Mutis) L.Andersson	America Merid. \ Columbia \ J. Warszewicz			M. Nobis	America Merid.	J. Warszewicz	1844	1853
UJ-KRA-P-29521-N	KRA-P-533789	Rubiaceae	Ladenbergia	oblongifolia	(Humb. ex Mutis) L.Andersson	America Merid. \ Columbia \ J. Warszewicz			M. Nobis	America Merid.	J. Warszewicz	1844	1853
UJ-KRA-P-29522-N	KRA-P-533790	Rubiaceae	Ladenbergia	oblongifolia	(Humb. ex Mutis) L.Andersson	America Merid. \ Columbia \ J. Warszewicz			M. Nobis	America Merid.	J. Warszewicz	1844	1853
UJ-KRA-P-29523-N	KRA-P-533791	Rubiaceae	Ladenbergia	oblongifolia	(Humb. ex Mutis) L.Andersson	America Merid. \ Columbia \ J. Warszewicz			M. Nobis	America Merid.	J. Warszewicz	1844	1853
UJ-KRA-P-29524-N	KRA-P-533792	Rubiaceae	Ladenbergia	oblongifolia	(Humb. ex Mutis) L.Andersson	America Merid. \ Columbia \ J. Warszewicz			M. Nobis	America Merid.	J. Warszewicz	1844	1853
UJ-KRA-P-29525-N	KRA-P-533793	Rubiaceae	Ladenbergia	oblongifolia	(Humb. ex Mutis) L.Andersson	America Merid. \ Columbia \ J. Warszewicz			M. Nobis	America Merid.	J. Warszewicz	1844	1853
UJ-KRA-P-29526-N	KRA-P-533794	Rubiaceae	Ladenbergia	oblongifolia	(Humb. ex Mutis) L.Andersson	America Merid. \ Columbia \ J. Warszewicz			M. Nobis	America Merid.	J. Warszewicz	1844	1853
UJ-KRA-P-29527-N	KRA-P-533795	Rubiaceae	Ladenbergia	oblongifolia	(Humb. ex Mutis) L.Andersson	America Merid. \ Columbia \ J. Warszewicz			M. Nobis	America Merid.	J. Warszewicz	1844	1853
UJ-KRA-P-29528-N	KRA-P-533786	Rubiaceae	Cinchona	scrobiculata		America Merid. \ Columbia \ J. Warszewicz			M. Nobis	America Merid.	J. Warszewicz	1844	1853
UJ-KRA-P-29529-N	KRA-P-533785	Rubiaceae	Cinchona	scrobiculata		America Merid. \ Columbia \ J. Warszewicz			M. Nobis	America Merid.	J. Warszewicz	1844	1853
UJ-KRA-P-29530-N	KRA-P-533784	Rubiaceae	Cinchona	scrobiculata		America Merid. \ Columbia \ J. Warszewicz			M. Nobis	America Merid.	J. Warszewicz	1844	1853
UJ-KRA-P-29531-N	KRA-P-533783	Rubiaceae	Cinchona	scrobiculata		America Merid. \ Columbia \ J. Warszewicz			M. Nobis	America Merid.	J. Warszewicz	1844	1853
UJ-KRA-P-29532-N	KRA-P-533782	Rubiaceae	Cinchona	scrobiculata		America Merid. \ Columbia \ J. Warszewicz			M. Nobis	America Merid.	J. Warszewicz	1844	1853
UJ-KRA-P-29533-N	KRA-P-533781	Rubiaceae	Cinchona	scrobiculata		America Merid. \ Columbia \ J. Warszewicz			M. Nobis	America Merid.	J. Warszewicz	1844	1853
UJ-KRA-P-29534-N	KRA-P-533780	Rubiaceae	Cinchona	scrobiculata		America Merid. \ Columbia \ J. Warszewicz			M. Nobis	America Merid.	J. Warszewicz	1844	1853
UJ-KRA-P-29535-N	KRA-P-533779	Rubiaceae	Cinchona	scrobiculata		America Merid. \ Columbia \ J. Warszewicz			M. Nobis	America Merid.	J. Warszewicz	1844	1853
UJ-KRA-P-29536-N	KRA-P-533778	Rubiaceae	Cinchona	scrobiculata		America Merid. \ Columbia \ J. Warszewicz			M. Nobis	America Merid.	J. Warszewicz	1844	1853
UJ-KRA-P-29537-N	KRA-P-533777	Rubiaceae	Cinchona	scrobiculata		America Merid. \ Columbia \ J. Warszewicz			M. Nobis	America Merid.	J. Warszewicz	1844	1853
UJ-KRA-P-29538-N	KRA-P-533776	Rubiaceae	Cinchona	scrobiculata		America Merid. \ Columbia \ J. Warszewicz			M. Nobis	America Merid.	J. Warszewicz	1844	1853
UJ-KRA-P-29539-N	KRA-P-533775	Rubiaceae	Cinchona	scrobiculata		America Merid. \ Columbia \ J. Warszewicz			M. Nobis	America Merid.	J. Warszewicz	1844	1853
UJ-KRA-P-29540-N	KRA-P-533764	Rubiaceae	Cinchona	condaminea	Bonpl.	America Merid. \ Columbia \ J. Warszewicz			M. Nobis	America Merid.	J. Warszewicz	1844	1853
UJ-KRA-P-29541-N	KRA-P-533765	Rubiaceae	Cinchona	condaminea	Bonpl.	America Merid. \ Columbia \ J. Warszewicz			K. Kulczyński	America Merid.	J. Warszewicz	1844	1853
UJ-KRA-P-29542-N	KRA-P-533766	Rubiaceae	Cinchona	condaminea	Bonpl.	America Merid. \ Columbia \ J. Warszewicz			K. Kulczyński	America Merid.	J. Warszewicz	1844	1853
UJ-KRA-P-29543-N	KRA-P-533767	Rubiaceae	Cinchona	condaminea	Bonpl.	America Merid. \ Columbia \ J. Warszewicz			K. Kulczyński	America Merid.	J. Warszewicz	1844	1853
UJ-KRA-P-29544-N	KRA-P-533768	Rubiaceae	Cinchona	condaminea	Bonpl.	America Merid. \ Columbia \ J. Warszewicz			K. Kulczyński	America Merid.	J. Warszewicz	1844	1853
UJ-KRA-P-29545-N	KRA-P-533769	Rubiaceae	Cinchona	condaminea	Bonpl.	America Merid. \ Columbia \ J. Warszewicz			K. Kulczyński	America Merid.	J. Warszewicz	1844	1853
UJ-KRA-P-29546-N	KRA-P-533770	Rubiaceae	Cinchona	condaminea	Bonpl.	America Merid. \ Columbia \ J. Warszewicz			K. Kulczyński	America Merid.	J. Warszewicz	1844	1853
UJ-KRA-P-29547-N	KRA-P-533771	Rubiaceae	Cinchona	condaminea	Bonpl.	America Merid. \ Columbia \ J. Warszewicz			K. Kulczyński	America Merid.	J. Warszewicz	1844	1853
UJ-KRA-P-29548-N	KRA-P-533772	Rubiaceae	Cinchona	condaminea	Bonpl.	America Merid. \ Columbia \ J. Warszewicz			K. Kulczyński	America Merid.	J. Warszewicz	1844	1853
UJ-KRA-P-29549-N	KRA-P-533773	Rubiaceae	Cinchona	condaminea	Bonpl.	America Merid. \ Columbia \ J. Warszewicz			K. Kulczyński	America Merid.	J. Warszewicz	1844	1853
UJ-KRA-P-29550-N	KRA-P-533774	Rubiaceae	Cinchona	condaminea	Bonpl.	America Merid. \ Columbia \ J. Warszewicz			K. Kulczyński	America Merid.	J. Warszewicz	1844	1853
UJ-KRA-P-29551-N	KRA-P-533762	Rubiaceae	Ravnia	triflora	Oerst.	America Merid. \ Columbia \ J. Warszewicz			K. Kulczyński	America Merid.	J. Warszewicz	1844	1853
UJ-KRA-P-29552-N	KRA-P-533763	Rubiaceae	Ravnia	triflora	Oerst.	America Merid. \ Columbia \ J. Warszewicz			K. Kulczyński	America Merid.	J. Warszewicz	1844	1853
UJ-KRA-P-29553-N	KRA-P-533749	Rubiaceae	Cinchona	pubescens	Vahl	America Merid. \ Columbia \ J. Warszewicz			K. Kulczyński	America Merid.	J. Warszewicz	1844	1853
UJ-KRA-P-29554-N	KRA-P-533750	Rubiaceae	Cinchona	pubescens	Vahl	America Merid. \ Columbia \ J. Warszewicz			K. Kulczyński	America Merid.	J. Warszewicz	1844	1853
UJ-KRA-P-29555-N	KRA-P-533751	Rubiaceae	Cinchona	pubescens	Vahl	America Merid. \ Columbia \ J. Warszewicz			K. Kulczyński	America Merid.	J. Warszewicz	1844	1853
UJ-KRA-P-29556-N	KRA-P-533752	Rubiaceae	Cinchona	pubescens	Vahl	America Merid. \ Columbia \ J. Warszewicz			K. Kulczyński	America Merid.	J. Warszewicz	1844	1853
UJ-KRA-P-29557-N	KRA-P-533753	Rubiaceae	Cinchona	pubescens	Vahl	America Merid. \ Columbia \ J. Warszewicz			K. Kulczyński	America Merid.	J. Warszewicz	1844	1853
UJ-KRA-P-29558-N	KRA-P-533754	Rubiaceae	Cinchona	pubescens	Vahl	America Merid. \ Columbia \ J. Warszewicz			K. Kulczyński	America Merid.	J. Warszewicz	1844	1853
UJ-KRA-P-29559-N	KRA-P-533755	Rubiaceae	Cinchona	pubescens	Vahl	America Merid. \ Columbia \ J. Warszewicz			K. Kulczyński	America Merid.	J. Warszewicz	1844	1853
UJ-KRA-P-29560-N	KRA-P-533756	Rubiaceae	Cinchona	pubescens	Vahl	America Merid. \ Columbia \ J. Warszewicz			K. Kulczyński	America Merid.	J. Warszewicz	1844	1853
UJ-KRA-P-29561-N	KRA-P-533757	Rubiaceae	Cinchona	pubescens	Vahl	America Merid. \ Columbia \ J. Warszewicz			K. Kulczyński	America Merid.	J. Warszewicz	1844	1853
UJ-KRA-P-29562-N	KRA-P-533758	Rubiaceae	Cinchona	pubescens	Vahl	America Merid. \ Columbia \ J. Warszewicz			K. Kulczyński	America Merid.	J. Warszewicz	1844	1853
UJ-KRA-P-29563-N	KRA-P-533759	Rubiaceae	Cinchona	pubescens	Vahl	America Merid. \ Columbia \ J. Warszewicz			K. Kulczyński	America Merid.	J. Warszewicz	1844	1853
UJ-KRA-P-29564-N	KRA-P-533760	Rubiaceae	Cinchona	pubescens	Vahl	America Merid. \ Columbia \ J. Warszewicz			K. Kulczyński	America Merid.	J. Warszewicz	1844	1853
UJ-KRA-P-29565-N	KRA-P-533761	Rubiaceae	Cinchona	pubescens	Vahl	America Merid. \ Columbia \ J. Warszewicz			K. Kulczyński	America Merid.	J. Warszewicz	1844	1853
UJ-KRA-P-29566-N	KRA-P-533682	Fabaceae	Inga	sp.		America Merid. \ Columbia \ J. Warszewicz			K. Kulczyński	America Merid.	J. Warszewicz	1844	1853
UJ-KRA-P-29567-N	KRA-P-533683	Fabaceae	Inga	sp.		America Merid. \ Columbia \ J. Warszewicz			K. Kulczyński	America Merid.	J. Warszewicz	1844	1853
UJ-KRA-P-29568-N	KRA-P-533677	Proteaceae	Embothrium	grandiflorum	Lam.	America Merid. \ Columbia \ J. Warszewicz			K. Kulczyński	America Merid.	J. Warszewicz	1844	1853
UJ-KRA-P-29569-N	KRA-P-533678	Proteaceae	Embothrium	grandiflorum	Lam.	America Merid. \ Columbia \ J. Warszewicz			K. Kulczyński	America Merid.	J. Warszewicz	1844	1853
UJ-KRA-P-29570-N	KRA-P-533679	Proteaceae	Embothrium	grandiflorum	Lam.	America Merid. \ Columbia \ J. Warszewicz			K. Kulczyński	America Merid.	J. Warszewicz	1844	1853
UJ-KRA-P-29571-N	KRA-P-533680	Proteaceae	Embothrium	grandiflorum	Lam.	America Merid. \ Columbia \ J. Warszewicz			K. Kulczyński	America Merid.	J. Warszewicz	1844	1853
UJ-KRA-P-29572-N	KRA-P-533681	Proteaceae	Embothrium	grandiflorum	Lam.	America Merid. \ Columbia \ J. Warszewicz			K. Kulczyński	America Merid.	J. Warszewicz	1844	1853
UJ-KRA-P-29573-N	KRA-P-533685	Escalloniaceae	Escallonia	sellowiana	DC.	America Merid. \ Columbia \ J. Warszewicz			K. Kulczyński	America Merid.	J. Warszewicz	1844	1853
UJ-KRA-P-29574-N	KRA-P-533686	Escalloniaceae	Escallonia	sellowiana	DC.	America Merid. \ Columbia \ J. Warszewicz			K. Kulczyński	America Merid.	J. Warszewicz	1844	1853
UJ-KRA-P-29575-N	KRA-P-533687	Escalloniaceae	Escallonia	sellowiana	DC.	America Merid. \ Columbia \ J. Warszewicz			K. Kulczyński	America Merid.	J. Warszewicz	1844	1853
UJ-KRA-P-29576-N	KRA-P-533684	Araliaceae	Schefflera	sp.		America Merid. \ Columbia \ J. Warszewicz			K. Kulczyński	America Merid.	J. Warszewicz	1844	1853
UJ-KRA-P-29577-N	KRA-P-533688	Escalloniaceae	Escallonia	pendula	(Ruiz & Pav.) Pers.	America Merid. \ Columbia \ J. Warszewicz			K. Kulczyński	America Merid.	J. Warszewicz	1844	1853
UJ-KRA-P-29578-N	KRA-P-533689	Escalloniaceae	Escallonia	pendula	(Ruiz & Pav.) Pers.	America Merid. \ Columbia \ J. Warszewicz			K. Kulczyński	America Merid.	J. Warszewicz	1844	1853
UJ-KRA-P-29579-N	KRA-P-533690	Escalloniaceae	Escallonia	pendula	(Ruiz & Pav.) Pers.	America Merid. \ Columbia \ J. Warszewicz			K. Kulczyński	America Merid.	J. Warszewicz	1844	1853
UJ-KRA-P-29580-N	KRA-P-533691	Escalloniaceae	Escallonia	pendula	(Ruiz & Pav.) Pers.	America Merid. \ Columbia \ J. Warszewicz			K. Kulczyński	America Merid.	J. Warszewicz	1844	1853
UJ-KRA-P-29581-N	KRA-P-533692	Clethraceae	Clethra	micrantha	J. Rémy	America Merid. \ Columbia \ J. Warszewicz			M. Nobis	America Merid.	J. Warszewicz	1844	1853
UJ-KRA-P-29582-N	KRA-P-533693	Clethraceae	Clethra	micrantha	J. Rémy	America Merid. \ Columbia \ J. Warszewicz			M. Nobis	America Merid.	J. Warszewicz	1844	1853
UJ-KRA-P-29583-N	KRA-P-533694	Clethraceae	Clethra	micrantha	J. Rémy	America Merid. \ Columbia \ J. Warszewicz			M. Nobis	America Merid.	J. Warszewicz	1844	1853
UJ-KRA-P-29584-N	KRA-P-533695	Clethraceae	Clethra	micrantha	J. Rémy	America Merid. \ Columbia \ J. Warszewicz			M. Nobis	America Merid.	J. Warszewicz	1844	1853
UJ-KRA-P-29585-N	KRA-P-533696	Clethraceae	Clethra	micrantha	J. Rémy	America Merid. \ Columbia \ J. Warszewicz			M. Nobis	America Merid.	J. Warszewicz	1844	1853
UJ-KRA-P-29586-N	KRA-P-533697	Clethraceae	Clethra	micrantha	J. Rémy	America Merid. \ Columbia \ J. Warszewicz			M. Nobis	America Merid.	J. Warszewicz	1844	1853
UJ-KRA-P-29587-N	KRA-P-533698	Clethraceae	Clethra	micrantha	J. Rémy	America Merid. \ Columbia \ J. Warszewicz			M. Nobis	America Merid.	J. Warszewicz	1844	1853
UJ-KRA-P-29588-N	KRA-P-533699	Clethraceae	Clethra	micrantha	J. Rémy	America Merid. \ Columbia \ J. Warszewicz			M. Nobis	America Merid.	J. Warszewicz	1844	1853
UJ-KRA-P-29589-N	KRA-P-533700	Clethraceae	Clethra	micrantha	J. Rémy	America Merid. \ Columbia \ J. Warszewicz			M. Nobis	America Merid.	J. Warszewicz	1844	1853
UJ-KRA-P-29590-N	KRA-P-533701	Nelumbonaceae	Nelumbium	luteum	Willd.	America Merid. \ Columbia \ J. Warszewicz			K. Kulczyński	America Merid.	J. Warszewicz	1844	1853
UJ-KRA-P-29591-N	KRA-P-533702	Nelumbonaceae	Nelumbium	luteum	Willd.	America Merid. \ Columbia \ J. Warszewicz			K. Kulczyński	America Merid.	J. Warszewicz	1844	1853
UJ-KRA-P-29592-N	KRA-P-533703	Nelumbonaceae	Nelumbium	luteum	Willd.	America Merid. \ Columbia \ J. Warszewicz			K. Kulczyński	America Merid.	J. Warszewicz	1844	1853
UJ-KRA-P-29593-N	KRA-P-533704	Lauraceae	Nectandra	laurel	Klotzsch ex Nees	America Merid. \ Columbia \ J. Warszewicz			K. Kulczyński	America Merid.	J. Warszewicz	1844	1853
UJ-KRA-P-29594-N	KRA-P-533705	Lauraceae	Nectandra	laurel	Klotzsch ex Nees	America Merid. \ Columbia \ J. Warszewicz			K. Kulczyński	America Merid.	J. Warszewicz	1844	1853
UJ-KRA-P-29595-N	KRA-P-533706	Lauraceae	Nectandra	laurel	Klotzsch ex Nees	America Merid. \ Columbia \ J. Warszewicz			K. Kulczyński	America Merid.	J. Warszewicz	1844	1853
UJ-KRA-P-29596-N	KRA-P-533707	Lauraceae	Nectandra	laurel	Klotzsch ex Nees	America Merid. \ Columbia \ J. Warszewicz			K. Kulczyński	America Merid.	J. Warszewicz	1844	1853
UJ-KRA-P-29597-N	KRA-P-533711	Escalloniaceae	Escallonia	berberidifolia		America Merid. \ Columbia \ J. Warszewicz			K. Kulczyński	America Merid.	J. Warszewicz	1844	1853
UJ-KRA-P-29598-N	KRA-P-533710	Araliaceae	Oreophanax	sessiliflorus	Both.	America Merid. \ Columbia \ J. Warszewicz			K. Kulczyński	America Merid.	J. Warszewicz	1844	1853
UJ-KRA-P-29599-N	KRA-P-533709	Araliaceae	Oreophanax	sessiliflorus	Both.	America Merid. \ Columbia \ J. Warszewicz			K. Kulczyński	America Merid.	J. Warszewicz	1844	1853
UJ-KRA-P-29600-N	KRA-P-533716	Ericaceae	Gaultheria	loxensis	Both.	America Merid. \ Columbia \ J. Warszewicz			K. Kulczyński	America Merid.	J. Warszewicz	1844	1853
UJ-KRA-P-29601-N	KRA-P-533717	Ericaceae	Gaultheria	loxensis	Both.	America Merid. \ Columbia \ J. Warszewicz			K. Kulczyński	America Merid.	J. Warszewicz	1844	1853
UJ-KRA-P-29602-N	KRA-P-533718	Ericaceae	Gaultheria	loxensis	Both.	America Merid. \ Columbia \ J. Warszewicz			K. Kulczyński	America Merid.	J. Warszewicz	1844	1853
UJ-KRA-P-29603-N	KRA-P-533719	Ericaceae	Gaultheria	loxensis	Both.	America Merid. \ Columbia \ J. Warszewicz			K. Kulczyński	America Merid.	J. Warszewicz	1844	1853
UJ-KRA-P-29604-N	KRA-P-533713	Anonaceae	Anona	sp.		America Merid. \ Columbia \ J. Warszewicz			K. Kulczyński	America Merid.	J. Warszewicz	1844	1853
UJ-KRA-P-29605-N	KRA-P-533714	Anonaceae	Anona	sp.		America Merid. \ Columbia \ J. Warszewicz			K. Kulczyński	America Merid.	J. Warszewicz	1844	1853
UJ-KRA-P-29606-N	KRA-P-533715	Anonaceae	Anona	sp.		America Merid. \ Columbia \ J. Warszewicz			K. Kulczyński	America Merid.	J. Warszewicz	1844	1853
UJ-KRA-P-29607-N	KRA-P-533722	Melastomataceae	Meriania	nobilis	Triana	America Merid. \ Columbia \ J. Warszewicz			K. Kulczyński	America Merid.	J. Warszewicz	1844	1853
UJ-KRA-P-29608-N	KRA-P-533720	Ericaceae	Gaultheria	bracteata	G. Don	America Merid. \ Columbia \ J. Warszewicz			K. Kulczyński	America Merid.	J. Warszewicz	1844	1853
UJ-KRA-P-29609-N	KRA-P-533721	Ericaceae	Gaultheria	bracteata	G. Don	America Merid. \ Columbia \ J. Warszewicz			K. Kulczyński	America Merid.	J. Warszewicz	1844	1853
UJ-KRA-P-29610-N	KRA-P-533723	Rosaceae	Prunus	salicifolia	Knuth.	America Merid. \ Columbia \ J. Warszewicz			K. Kulczyński	America Merid.	J. Warszewicz	1844	1853
UJ-KRA-P-29611-N	KRA-P-533724	Rosaceae	Prunus	salicifolia	Knuth.	America Merid. \ Columbia \ J. Warszewicz			K. Kulczyński	America Merid.	J. Warszewicz	1844	1853
UJ-KRA-P-29612-N	KRA-P-533725	Rosaceae	Prunus	salicifolia	Knuth.	America Merid. \ Columbia \ J. Warszewicz			K. Kulczyński	America Merid.	J. Warszewicz	1844	1853
UJ-KRA-P-29613-N	KRA-P-533726	Annonaceae	Rollinia	sp.		America Merid. \ Columbia \ J. Warszewicz			K. Kulczyński	America Merid.	J. Warszewicz	1844	1853
UJ-KRA-P-29614-N	KRA-P-533727	Annonaceae	Rollinia	sp.		America Merid. \ Columbia \ J. Warszewicz			K. Kulczyński	America Merid.	J. Warszewicz	1844	1853
UJ-KRA-P-29615-N	KRA-P-533728	Ochnaceae	Luxemburgia	sp.		America Merid. \ Columbia \ J. Warszewicz			K. Kulczyński	America Merid.	J. Warszewicz	1844	1853
UJ-KRA-P-29616-N	KRA-P-533729	Ochnaceae	Luxemburgia	sp.		America Merid. \ Columbia \ J. Warszewicz			K. Kulczyński	America Merid.	J. Warszewicz	1844	1853
UJ-KRA-P-29617-N	KRA-P-533730	Ochnaceae	Luxemburgia	sp.		America Merid. \ Columbia \ J. Warszewicz			K. Kulczyński	America Merid.	J. Warszewicz	1844	1853
UJ-KRA-P-29618-N	KRA-P-533731	Gentianaceae	Lisianthus	splendens	Hook.	America Merid. \ Columbia \ J. Warszewicz			K. Kulczyński	America Merid.	J. Warszewicz	1844	1853
UJ-KRA-P-29619-N	KRA-P-533732	Gentianaceae	Lisianthus	splendens	Hook.	America Merid. \ Columbia \ J. Warszewicz			K. Kulczyński	America Merid.	J. Warszewicz	1844	1853
UJ-KRA-P-29620-N	KRA-P-533733	Gentianaceae	Lisianthus	splendens	Hook.	America Merid. \ Columbia \ J. Warszewicz			K. Kulczyński	America Merid.	J. Warszewicz	1844	1853
UJ-KRA-P-29621-N	KRA-P-533734	Gentianaceae	Lisianthus	splendens	Hook.	America Merid. \ Columbia \ J. Warszewicz			K. Kulczyński	America Merid.	J. Warszewicz	1844	1853
UJ-KRA-P-29622-N	KRA-P-533735	Gentianaceae	Lisianthus	splendens	Hook.	America Merid. \ Columbia \ J. Warszewicz			K. Kulczyński	America Merid.	J. Warszewicz	1844	1853
UJ-KRA-P-29623-N	KRA-P-533736	Ochnaceae	Cespedesia	sp.		America Merid. \ Columbia \ J. Warszewicz			K. Kulczyński	America Merid.	J. Warszewicz	1844	1853
UJ-KRA-P-29624-N	KRA-P-533737	Gentianaceae	Lisianthius	latifolius	Sw.	America Merid. \ Columbia \ J. Warszewicz			K. Kulczyński	America Merid.	J. Warszewicz	1844	1853
UJ-KRA-P-29625-N	KRA-P-533738	Gentianaceae	Lisianthius	latifolius	Sw.	America Merid. \ Columbia \ J. Warszewicz			K. Kulczyński	America Merid.	J. Warszewicz	1844	1853
UJ-KRA-P-29626-N	KRA-P-533739	Gentianaceae	Lisianthius	latifolius	Sw.	America Merid. \ Columbia \ J. Warszewicz			K. Kulczyński	America Merid.	J. Warszewicz	1844	1853
UJ-KRA-P-29627-N	KRA-P-533740	Gentianaceae	Lisianthius	latifolius	Sw.	America Merid. \ Columbia \ J. Warszewicz			K. Kulczyński	America Merid.	J. Warszewicz	1844	1853
UJ-KRA-P-29628-N	KRA-P-533741	Gentianaceae	Lisianthius	latifolius	Sw.	America Merid. \ Columbia \ J. Warszewicz			K. Kulczyński	America Merid.	J. Warszewicz	1844	1853
UJ-KRA-P-29629-N	KRA-P-533742	Primulaceae	Jacquinia	pubescens	Kunth	America Merid. \ Columbia \ J. Warszewicz			A. Żmuda	America Merid.	J. Warszewicz	1844	1853
UJ-KRA-P-29630-N	KRA-P-533743	Fabacee	Jacksonia	tomentosa	Juss.	America Merid. \ Columbia \ J. Warszewicz			A. Żmuda	America Merid.	J. Warszewicz	1844	1853
UJ-KRA-P-29631-N	KRA-P-533744	Fabacee	Jacksonia	tomentosa	Juss.	America Merid. \ Columbia \ J. Warszewicz			A. Żmuda	America Merid.	J. Warszewicz	1844	1853
UJ-KRA-P-29632-N	KRA-P-533745	Fabacee	Jacksonia	micrantha	Juss.	America Merid. \ Columbia \ J. Warszewicz			A. Żmuda	America Merid.	J. Warszewicz	1844	1853
UJ-KRA-P-29633-N	KRA-P-533746	Fabacee	Jacksonia	micrantha	Juss.	America Merid. \ Columbia \ J. Warszewicz			A. Żmuda	America Merid.	J. Warszewicz	1844	1853
UJ-KRA-P-29634-N	KRA-P-533747	Fabacee	Jacksonia	micrantha	Juss.	America Merid. \ Columbia \ J. Warszewicz			A. Żmuda	America Merid.	J. Warszewicz	1844	1853
UJ-KRA-P-29635-N	KRA-P-533748	Ericaceae	Psammisia	ramiflora	Klotzsch	America Merid. \ Columbia \ J. Warszewicz			M. Nobis	America Merid.	J. Warszewicz	1844	1853
UJ-KRA-P-29636-N	KRA-P-533712	Aquifoliaceae	Ilex	sp		America Merid. \ Columbia \ J. Warszewicz			K. Kulczyński	America Merid.	J. Warszewicz	1844	1853
UJ-KRA-P-29637-N	KRA-P-533708	Myrtaceae	Myrciaria	sp		America Merid. \ Columbia \ J. Warszewicz			M. Nobis	America Merid.	J. Warszewicz	1844	1853
UJ-KRA-P-29638-N	KRA-P-533181	Rubiaceae	Cinchona	sp.	sp.	America Merid. \ Columbia \ J. Warszewicz			M. Nobis	America Merid.	J. Warszewicz	1844	1853
UJ-KRA-P-29639-N	KRA-P-533182	Rubiaceae	Cinchona	sp.	sp.	America Merid. \ Columbia \ J. Warszewicz			M. Nobis	America Merid.	J. Warszewicz	1844	1853
UJ-KRA-P-29640-N	KRA-P-533183	Rubiaceae	Cinchona	sp.	sp.	America Merid. \ Columbia \ J. Warszewicz			M. Nobis	America Merid.	J. Warszewicz	1844	1853
UJ-KRA-P-29641-N	KRA-P-533184	Rubiaceae	Cinchona	sp.	sp.	America Merid. \ Columbia \ J. Warszewicz			M. Nobis	America Merid.	J. Warszewicz	1844	1853
UJ-KRA-P-29642-N	KRA-P-533185	Rubiaceae	Ladenbergia	warszewicziana	Klotzsch	America Merid. \ Columbia \ J. Warszewicz			M. Nobis	America Merid.	J. Warszewicz	1844	1853
UJ-KRA-P-29643-N	KRA-P-533186	Rubiaceae	Ladenbergia	warszewicziana	Klotzsch	America Merid. \ Columbia \ J. Warszewicz			M. Nobis	America Merid.	J. Warszewicz	1844	1853
UJ-KRA-P-29644-N	KRA-P-533187	Rubiaceae	Ladenbergia	warszewicziana	Klotzsch	America Merid. \ Columbia \ J. Warszewicz			M. Nobis	America Merid.	J. Warszewicz	1844	1853
UJ-KRA-P-29645-N	KRA-P-533188	Rubiaceae	Ladenbergia	warszewicziana	Klotzsch	America Merid. \ Columbia \ J. Warszewicz			M. Nobis	America Merid.	J. Warszewicz	1844	1853
UJ-KRA-P-29646-N	KRA-P-533189	Rubiaceae	Ladenbergia	warszewicziana	Klotzsch	America Merid. \ Columbia \ J. Warszewicz			M. Nobis	America Merid.	J. Warszewicz	1844	1853
UJ-KRA-P-29647-N	KRA-P-533190	Rubiaceae	Ladenbergia	warszewicziana	Klotzsch	America Merid. \ Columbia \ J. Warszewicz			M. Nobis	America Merid.	J. Warszewicz	1844	1853
UJ-KRA-P-29648-N	KRA-P-533191	Rubiaceae	Ladenbergia	warszewicziana	Klotzsch	America Merid. \ Columbia \ J. Warszewicz			M. Nobis	America Merid.	J. Warszewicz	1844	1853
UJ-KRA-P-29649-N	KRA-P-533192	Rubiaceae	Ladenbergia	warszewicziana	Klotzsch	America Merid. \ Columbia \ J. Warszewicz			M. Nobis	America Merid.	J. Warszewicz	1844	1853
UJ-KRA-P-29650-N	KRA-P-533193	Rubiaceae	Ladenbergia	warszewicziana	Klotzsch	America Merid. \ Columbia \ J. Warszewicz			M. Nobis	America Merid.	J. Warszewicz	1844	1853
UJ-KRA-P-29651-N	KRA-P-533194	Rubiaceae	Ladenbergia	warszewicziana	Klotzsch	America Merid. \ Columbia \ J. Warszewicz			M. Nobis	America Merid.	J. Warszewicz	1844	1853
UJ-KRA-P-29652-N	KRA-P-533195	Rubiaceae	Ladenbergia	warszewicziana	Klotzsch	America Merid. \ Columbia \ J. Warszewicz			M. Nobis	America Merid.	J. Warszewicz	1844	1853
UJ-KRA-P-29653-N	KRA-P-533196	Rubiaceae	Ladenbergia	warszewicziana	Klotzsch	America Merid. \ Columbia \ J. Warszewicz			M. Nobis	America Merid.	J. Warszewicz	1844	1853
UJ-KRA-P-29654-N	KRA-P-533197	Rubiaceae	Ladenbergia	warszewicziana	Klotzsch	America Merid. \ Columbia \ J. Warszewicz			M. Nobis	America Merid.	J. Warszewicz	1844	1853
UJ-KRA-P-29655-N	KRA-P-533198	Rubiaceae	Cinchona	sp.		America Merid. \ Columbia \ J. Warszewicz			M. Nobis	America Merid.	J. Warszewicz	1844	1853
UJ-KRA-P-29656-N	KRA-P-533199	Rubiaceae	Cinchona	sp.		America Merid. \ Columbia \ J. Warszewicz			M. Nobis	America Merid.	J. Warszewicz	1844	1853
UJ-KRA-P-29657-N	KRA-P-533200	Rubiaceae	Cinchona	sp.		America Merid. \ Columbia \ J. Warszewicz			M. Nobis	America Merid.	J. Warszewicz	1844	1853
UJ-KRA-P-29658-N	KRA-P-533201	Rubiaceae	Cinchona	sp.		America Merid. \ Columbia \ J. Warszewicz			M. Nobis	America Merid.	J. Warszewicz	1844	1853
UJ-KRA-P-29659-N	KRA-P-533202	Rubiaceae	Cinchona	sp.		America Merid. \ Columbia \ J. Warszewicz			M. Nobis	America Merid.	J. Warszewicz	1844	1853
UJ-KRA-P-29660-N	KRA-P-533203	Rubiaceae	Cinchona	sp.		America Merid. \ Columbia \ J. Warszewicz			M. Nobis	America Merid.	J. Warszewicz	1844	1853
UJ-KRA-P-29661-N	KRA-P-533204	Rubiaceae	Cinchona	sp.		America Merid. \ Columbia \ J. Warszewicz			M. Nobis	America Merid.	J. Warszewicz	1844	1853
UJ-KRA-P-29662-N	KRA-P-533205	Rubiaceae	Cinchona	sp.		America Merid. \ Columbia \ J. Warszewicz			M. Nobis	America Merid.	J. Warszewicz	1844	1853
UJ-KRA-P-29663-N	KRA-P-533206	Rubiaceae	Cinchona	sp.		America Merid. \ Columbia \ J. Warszewicz			M. Nobis	America Merid.	J. Warszewicz	1844	1853
UJ-KRA-P-29664-N	KRA-P-533207	Rubiaceae	Cinchona	sp.		America Merid. \ Columbia \ J. Warszewicz			M. Nobis	America Merid.	J. Warszewicz	1844	1853
UJ-KRA-P-29665-N	KRA-P-533208	Rubiaceae	Cinchona	sp.		America Merid. \ Columbia \ J. Warszewicz			M. Nobis	America Merid.	J. Warszewicz	1844	1853
UJ-KRA-P-29666-N	KRA-P-533209	Rubiaceae	Cinchona	sp.		America Merid. \ Columbia \ J. Warszewicz			M. Nobis	America Merid.	J. Warszewicz	1844	1853
UJ-KRA-P-29667-N	KRA-P-533210	Rubiaceae	Cinchona	sp.		America Merid. \ Columbia \ J. Warszewicz			M. Nobis	America Merid.	J. Warszewicz	1844	1853
UJ-KRA-P-29668-N	KRA-P-533211	Rubiaceae	Cinchona	sp.		America Merid. \ Columbia \ J. Warszewicz			M. Nobis	America Merid.	J. Warszewicz	1844	1853
UJ-KRA-P-29669-N	KRA-P-533212	Rubiaceae	Cinchona	sp.		America Merid. \ Columbia \ J. Warszewicz			M. Nobis	America Merid.	J. Warszewicz	1844	1853
UJ-KRA-P-29670-N	KRA-P-533213	Rubiaceae	Cinchona	sp.		America Merid. \ Columbia \ J. Warszewicz			M. Nobis	America Merid.	J. Warszewicz	1844	1853
UJ-KRA-P-29671-N	KRA-P-533214	Rubiaceae	Cinchona	sp.		America Merid. \ Columbia \ J. Warszewicz			M. Nobis	America Merid.	J. Warszewicz	1844	1853
UJ-KRA-P-29672-N	KRA-P-533215	Rubiaceae	Cinchona	sp.		America Merid. \ Columbia \ J. Warszewicz			M. Nobis	America Merid.	J. Warszewicz	1844	1853
UJ-KRA-P-29673-N	KRA-P-533216	Rubiaceae	Cinchona	sp.		America Merid. \ Columbia \ J. Warszewicz			M. Nobis	America Merid.	J. Warszewicz	1844	1853
UJ-KRA-P-29674-N	KRA-P-533217	Rubiaceae	Cinchona	sp.		America Merid. \ Columbia \ J. Warszewicz			M. Nobis	America Merid.	J. Warszewicz	1844	1853
UJ-KRA-P-29675-N	KRA-P-533218	Rubiaceae	Cinchona	sp.		America Merid. \ Columbia \ J. Warszewicz			M. Nobis	America Merid.	J. Warszewicz	1844	1853
UJ-KRA-P-29676-N	KRA-P-533219	Rubiaceae	Cinchona	sp.		America Merid. \ Columbia \ J. Warszewicz			M. Nobis	America Merid.	J. Warszewicz	1844	1853
UJ-KRA-P-29677-N	KRA-P-533220	Rubiaceae	Cinchona	sp.		America Merid. \ Columbia \ J. Warszewicz			M. Nobis	America Merid.	J. Warszewicz	1844	1853
UJ-KRA-P-29678-N	KRA-P-533221	Rubiaceae	Cinchona	sp.		America Merid. \ Columbia \ J. Warszewicz			M. Nobis	America Merid.	J. Warszewicz	1844	1853
UJ-KRA-P-29679-N	KRA-P-533222	Rubiaceae	Cinchona	sp.		America Merid. \ Columbia \ J. Warszewicz			M. Nobis	America Merid.	J. Warszewicz	1844	1853
UJ-KRA-P-29680-N	KRA-P-533223	Rubiaceae	Cinchona	sp.		America Merid. \ Columbia \ J. Warszewicz			M. Nobis	America Merid.	J. Warszewicz	1844	1853
UJ-KRA-P-29681-N	KRA-P-533224	Rubiaceae	Cinchona	sp.		America Merid. \ Columbia \ J. Warszewicz			M. Nobis	America Merid.	J. Warszewicz	1844	1853
UJ-KRA-P-29682-N	KRA-P-533225	Rubiaceae	Cinchona	sp.		America Merid. \ Columbia \ J. Warszewicz			M. Nobis	America Merid.	J. Warszewicz	1844	1853
UJ-KRA-P-29683-N	KRA-P-533226	Rubiaceae	Cinchona	sp.		America Merid. \ Columbia \ J. Warszewicz			M. Nobis	America Merid.	J. Warszewicz	1844	1853
UJ-KRA-P-29684-N	KRA-P-533227	Rubiaceae	Cinchona	sp.		America Merid. \ Columbia \ J. Warszewicz			M. Nobis	America Merid.	J. Warszewicz	1844	1853
UJ-KRA-P-29685-N	KRA-P-533228	Rubiaceae	Cinchona	sp.		America Merid. \ Columbia \ J. Warszewicz			M. Nobis	America Merid.	J. Warszewicz	1844	1853
UJ-KRA-P-29686-N	KRA-P-533229	Rubiaceae	Cinchona	sp.		America Merid. \ Columbia \ J. Warszewicz			M. Nobis	America Merid.	J. Warszewicz	1844	1853
UJ-KRA-P-29687-N	KRA-P-533230	Rubiaceae	Cinchona	sp.		America Merid. \ Columbia \ J. Warszewicz			M. Nobis	America Merid.	J. Warszewicz	1844	1853
UJ-KRA-P-29688-N	KRA-P-533231	Rubiaceae	Cinchona	sp.		America Merid. \ Columbia \ J. Warszewicz			M. Nobis	America Merid.	J. Warszewicz	1844	1853
UJ-KRA-P-29689-N	KRA-P-533232	Rubiaceae	Cinchona	sp.		America Merid. \ Columbia \ J. Warszewicz			M. Nobis	America Merid.	J. Warszewicz	1844	1853
UJ-KRA-P-29690-N	KRA-P-533233	Rubiaceae	Cinchona	sp.		America Merid. \ Columbia \ J. Warszewicz			M. Nobis	America Merid.	J. Warszewicz	1844	1853
UJ-KRA-P-29691-N	KRA-P-533234	Rubiaceae	Cinchona	sp.		America Merid. \ Columbia \ J. Warszewicz			M. Nobis	America Merid.	J. Warszewicz	1844	1853
UJ-KRA-P-29692-N	KRA-P-533235	Rubiaceae	Cinchona	sp.		America Merid. \ Columbia \ J. Warszewicz			M. Nobis	America Merid.	J. Warszewicz	1844	1853
UJ-KRA-P-29693-N	KRA-P-533066	Salicaceae	Salix	humboldtiana	Willd.	America Merid. \ Columbia \ J. Warszewicz			M. Nobis	America Merid.	J. Warszewicz	1844	1853
UJ-KRA-P-29694-N	KRA-P-533067	Salicaceae	Salix	humboldtiana	Willd.	America Merid. \ Columbia \ J. Warszewicz			M. Nobis	America Merid.	J. Warszewicz	1844	1853
UJ-KRA-P-29695-N	KRA-P-533068	Salicaceae	Salix	humboldtiana	Willd.	America Merid. \ Columbia \ J. Warszewicz			M. Nobis	America Merid.	J. Warszewicz	1844	1853
UJ-KRA-P-29696-N	KRA-P-533069	Salicaceae	Salix	humboldtiana	Willd.	America Merid. \ Columbia \ J. Warszewicz			M. Nobis	America Merid.	J. Warszewicz	1844	1853
UJ-KRA-P-29697-N	KRA-P-533070	Salicaceae	Salix	humboldtiana	Willd.	America Merid. \ Columbia \ J. Warszewicz			M. Nobis	America Merid.	J. Warszewicz	1844	1853
UJ-KRA-P-29698-N	KRA-P-533071	Salicaceae	Salix	humboldtiana	Willd.	America Merid. \ Columbia \ J. Warszewicz			M. Nobis	America Merid.	J. Warszewicz	1844	1853
UJ-KRA-P-29699-N	KRA-P-533072	Salicaceae	Salix	humboldtiana	Willd.	America Merid. \ Columbia \ J. Warszewicz			M. Nobis	America Merid.	J. Warszewicz	1844	1853
UJ-KRA-P-29700-N	KRA-P-533073	Salicaceae	Salix	humboldtiana	Willd.	America Merid. \ Columbia \ J. Warszewicz			M. Nobis	America Merid.	J. Warszewicz	1844	1853
UJ-KRA-P-29701-N	KRA-P-533074	Salicaceae	Salix	humboldtiana	Willd.	America Merid. \ Columbia \ J. Warszewicz			M. Nobis	America Merid.	J. Warszewicz	1844	1853
UJ-KRA-P-29702-N	KRA-P-533075	Salicaceae	Salix	humboldtiana	Willd.	America Merid. \ Columbia \ J. Warszewicz			M. Nobis	America Merid.	J. Warszewicz	1844	1853
UJ-KRA-P-29703-N	KRA-P-533076	Salicaceae	Salix	humboldtiana	Willd.	America Merid. \ Columbia \ J. Warszewicz			M. Nobis	America Merid.	J. Warszewicz	1844	1853
UJ-KRA-P-29704-N	KRA-P-533077	Salicaceae	Salix	humboldtiana	Willd.	America Merid. \ Columbia \ J. Warszewicz			M. Nobis	America Merid.	J. Warszewicz	1844	1853
UJ-KRA-P-29705-N	KRA-P-533078	Salicaceae	Salix	humboldtiana	Willd.	America Merid. \ Columbia \ J. Warszewicz			M. Nobis	America Merid.	J. Warszewicz	1844	1853
UJ-KRA-P-29706-N	KRA-P-533079	Salicaceae	Salix	humboldtiana	Willd.	America Merid. \ Columbia \ J. Warszewicz			M. Nobis	America Merid.	J. Warszewicz	1844	1853
UJ-KRA-P-29707-N	KRA-P-533055	Primulaceae	Weigeltia	schlimii	(Hook. f.) Mez	America Merid. \ Columbia \ J. Warszewicz			K. Kulczyński	America Merid.	J. Warszewicz	1844	1853
UJ-KRA-P-29708-N	KRA-P-533056	Primulaceae	Weigeltia	schlimii	(Hook. f.) Mez	America Merid. \ Columbia \ J. Warszewicz			K. Kulczyński	America Merid.	J. Warszewicz	1844	1853
UJ-KRA-P-29709-N	KRA-P-533057	Primulaceae	Weigeltia	schlimii	(Hook. f.) Mez	America Merid. \ Columbia \ J. Warszewicz			K. Kulczyński	America Merid.	J. Warszewicz	1844	1853
UJ-KRA-P-29710-N	KRA-P-533058	Primulaceae	Weigeltia	schlimii	(Hook. f.) Mez	America Merid. \ Columbia \ J. Warszewicz			K. Kulczyński	America Merid.	J. Warszewicz	1844	1853
UJ-KRA-P-29711-N	KRA-P-533059	Primulaceae	Weigeltia	schlimii	(Hook. f.) Mez	America Merid. \ Columbia \ J. Warszewicz			K. Kulczyński	America Merid.	J. Warszewicz	1844	1853
UJ-KRA-P-29712-N	KRA-P-533060	Primulaceae	Weigeltia	schlimii	(Hook. f.) Mez	America Merid. \ Columbia \ J. Warszewicz			K. Kulczyński	America Merid.	J. Warszewicz	1844	1853
UJ-KRA-P-29713-N	KRA-P-533061	Primulaceae	Weigeltia	schlimii	(Hook. f.) Mez	America Merid. \ Columbia \ J. Warszewicz			K. Kulczyński	America Merid.	J. Warszewicz	1844	1853
UJ-KRA-P-29714-N	KRA-P-533062	Primulaceae	Weigeltia	schlimii	(Hook. f.) Mez	America Merid. \ Columbia \ J. Warszewicz			K. Kulczyński	America Merid.	J. Warszewicz	1844	1853
UJ-KRA-P-29715-N	KRA-P-553051	Rubiaceae	Exostema	sp.		America Merid. \ Columbia \ J. Warszewicz			M. Nobis	America Merid.	J. Warszewicz	1844	1853
UJ-KRA-P-29716-N	KRA-P-553052	Rubiaceae	Exostema	sp.		America Merid. \ Columbia \ J. Warszewicz			M. Nobis	America Merid.	J. Warszewicz	1844	1853
UJ-KRA-P-29717-N	KRA-P-553053	Rubiaceae	Exostema	sp.		America Merid. \ Columbia \ J. Warszewicz			M. Nobis	America Merid.	J. Warszewicz	1844	1853
UJ-KRA-P-29718-N	KRA-P-553054	Rubiaceae	Exostema	sp.		America Merid. \ Columbia \ J. Warszewicz			M. Nobis	America Merid.	J. Warszewicz	1844	1853
UJ-KRA-P-29719-N	KRA-P-553049	Lobeliaceae	Lobelia	decurrens	Cav.	America Merid. \ Columbia \ J. Warszewicz			T.G. Lammers	America Merid.	J. Warszewicz	1844	1853
UJ-KRA-P-29720-N	KRA-P-553050	Lobeliaceae	Lobelia	decurrens	Cav.	America Merid. \ Columbia \ J. Warszewicz			T.G. Lammers	America Merid.	J. Warszewicz	1844	1853
UJ-KRA-P-29721-N	KRA-P-533031	Rutaceae	Esenbeckia	cornuta	Wengl.	America Merid. \ Columbia \ J. Warszewicz			M. Nobis	America Merid.	J. Warszewicz	1844	1853
UJ-KRA-P-29722-N	KRA-P-533032	Rutaceae	Esenbeckia	cornuta	Wengl.	America Merid. \ Columbia \ J. Warszewicz			M. Nobis	America Merid.	J. Warszewicz	1844	1853
UJ-KRA-P-29723-N	KRA-P-533033	Rutaceae	Esenbeckia	cornuta	Wengl.	America Merid. \ Columbia \ J. Warszewicz			M. Nobis	America Merid.	J. Warszewicz	1844	1853
UJ-KRA-P-29724-N	KRA-P-533034	Rutaceae	Esenbeckia	cornuta	Wengl.	America Merid. \ Columbia \ J. Warszewicz			M. Nobis	America Merid.	J. Warszewicz	1844	1853
UJ-KRA-P-29725-N	KRA-P-533035	Rutaceae	Esenbeckia	cornuta	Wengl.	America Merid. \ Columbia \ J. Warszewicz			M. Nobis	America Merid.	J. Warszewicz	1844	1853
UJ-KRA-P-29726-N	KRA-P-533036	Rutaceae	Esenbeckia	cornuta	Wengl.	America Merid. \ Columbia \ J. Warszewicz			M. Nobis	America Merid.	J. Warszewicz	1844	1853
UJ-KRA-P-29727-N	KRA-P-533037	Rutaceae	Esenbeckia	cornuta	Wengl.	America Merid. \ Columbia \ J. Warszewicz			M. Nobis	America Merid.	J. Warszewicz	1844	1853
UJ-KRA-P-29728-N	KRA-P-533038	Rutaceae	Esenbeckia	cornuta	Wengl.	America Merid. \ Columbia \ J. Warszewicz			M. Nobis	America Merid.	J. Warszewicz	1844	1853
UJ-KRA-P-29729-N	KRA-P-533039	Rutaceae	Esenbeckia	cornuta	Wengl.	America Merid. \ Columbia \ J. Warszewicz			M. Nobis	America Merid.	J. Warszewicz	1844	1853
UJ-KRA-P-29730-N	KRA-P-533040	Rutaceae	Esenbeckia	cornuta	Wengl.	America Merid. \ Columbia \ J. Warszewicz			M. Nobis	America Merid.	J. Warszewicz	1844	1853
UJ-KRA-P-29731-N	KRA-P-533041	Rutaceae	Esenbeckia	cornuta	Wengl.	America Merid. \ Columbia \ J. Warszewicz			M. Nobis	America Merid.	J. Warszewicz	1844	1853
UJ-KRA-P-29732-N	KRA-P-533042	Rutaceae	Esenbeckia	cornuta	Wengl.	America Merid. \ Columbia \ J. Warszewicz			M. Nobis	America Merid.	J. Warszewicz	1844	1853
UJ-KRA-P-29733-N	KRA-P-533043	Rutaceae	Esenbeckia	cornuta	Wengl.	America Merid. \ Columbia \ J. Warszewicz			M. Nobis	America Merid.	J. Warszewicz	1844	1853
UJ-KRA-P-29734-N	KRA-P-533044	Rutaceae	Esenbeckia	cornuta	Wengl.	America Merid. \ Columbia \ J. Warszewicz			M. Nobis	America Merid.	J. Warszewicz	1844	1853
UJ-KRA-P-29735-N	KRA-P-533045	Rutaceae	Esenbeckia	cornuta	Wengl.	America Merid. \ Columbia \ J. Warszewicz			M. Nobis	America Merid.	J. Warszewicz	1844	1853
UJ-KRA-P-29736-N	KRA-P-533046	Rutaceae	Esenbeckia	cornuta	Wengl.	America Merid. \ Columbia \ J. Warszewicz			M. Nobis	America Merid.	J. Warszewicz	1844	1853
UJ-KRA-P-29737-N	KRA-P-533047	Rutaceae	Esenbeckia	cornuta	Wengl.	America Merid. \ Columbia \ J. Warszewicz			M. Nobis	America Merid.	J. Warszewicz	1844	1853
UJ-KRA-P-29738-N	KRA-P-533048	Rutaceae	Esenbeckia	cornuta	Wengl.	America Merid. \ Columbia \ J. Warszewicz			M. Nobis	America Merid.	J. Warszewicz	1844	1853
UJ-KRA-P-29739-N	KRA-P-533027	Solanaceae	Acnistus	miersii	Dunal	America Merid. \ Columbia \ J. Warszewicz			A. Żmuda	America Merid.	J. Warszewicz	1844	1853
UJ-KRA-P-29740-N	KRA-P-533028	Solanaceae	Acnistus	miersii	Dunal	America Merid. \ Columbia \ J. Warszewicz			A. Żmuda	America Merid.	J. Warszewicz	1844	1853
UJ-KRA-P-29741-N	KRA-P-533029	Solanaceae	Acnistus	miersii	Dunal	America Merid. \ Columbia \ J. Warszewicz			A. Żmuda	America Merid.	J. Warszewicz	1844	1853
UJ-KRA-P-29742-N	KRA-P-533030	Cunoniaceae	Weinmannia	sp.		America Merid. \ Columbia \ J. Warszewicz			A. Żmuda	America Merid.	J. Warszewicz	1844	1853
UJ-KRA-P-29743-N	KRA-P-553023	Capparaceae	Capparis	sp. 1		America Merid. \ Columbia \ J. Warszewicz			A. Żmuda	America Merid.	J. Warszewicz	1844	1853
UJ-KRA-P-29744-N	KRA-P-553024	Capparaceae	Capparis	sp. 1		America Merid. \ Columbia \ J. Warszewicz			A. Żmuda	America Merid.	J. Warszewicz	1844	1853
UJ-KRA-P-29745-N	KRA-P-553025	Capparaceae	Capparis	sp. 1		America Merid. \ Columbia \ J. Warszewicz			A. Żmuda	America Merid.	J. Warszewicz	1844	1853
UJ-KRA-P-29746-N	KRA-P-533026	Euphorbiaceae	Jatropha	peltata	C. Wright	America Merid. \ Columbia \ J. Warszewicz			A. Żmuda	America Merid.	J. Warszewicz	1844	1853
UJ-KRA-P-29747-N	KRA-P-533021	Proteaceae	Roupala	brasiliensis	Klotzsch	America Merid. \ Columbia \ J. Warszewicz			K. Kulczyński	America Merid.	J. Warszewicz	1844	1853
UJ-KRA-P-29748-N	KRA-P-533022	Proteaceae	Roupala	brasiliensis	Klotzsch	America Merid. \ Columbia \ J. Warszewicz			K. Kulczyński	America Merid.	J. Warszewicz	1844	1853
UJ-KRA-P-29749-N	KRA-P-533011	Verbenaceae	Petrea	schomburgkiana	Schauer	America Merid. \ Columbia \ J. Warszewicz			K. Kulczyński	America Merid.	J. Warszewicz	1844	1853
UJ-KRA-P-29750-N	KRA-P-533012	Verbenaceae	Petrea	schomburgkiana	Schauer	America Merid. \ Columbia \ J. Warszewicz			K. Kulczyński	America Merid.	J. Warszewicz	1844	1853
UJ-KRA-P-29751-N	KRA-P-533013	Verbenaceae	Petrea	schomburgkiana	Schauer	America Merid. \ Columbia \ J. Warszewicz			K. Kulczyński	America Merid.	J. Warszewicz	1844	1853
UJ-KRA-P-29752-N	KRA-P-533014	Verbenaceae	Petrea	schomburgkiana	Schauer	America Merid. \ Columbia \ J. Warszewicz			K. Kulczyński	America Merid.	J. Warszewicz	1844	1853
UJ-KRA-P-29753-N	KRA-P-533015	Verbenaceae	Petrea	schomburgkiana	Schauer	America Merid. \ Columbia \ J. Warszewicz			K. Kulczyński	America Merid.	J. Warszewicz	1844	1853
UJ-KRA-P-29754-N	KRA-P-533016	Verbenaceae	Petrea	schomburgkiana	Schauer	America Merid. \ Columbia \ J. Warszewicz			K. Kulczyński	America Merid.	J. Warszewicz	1844	1853
UJ-KRA-P-29755-N	KRA-P-533017	Verbenaceae	Petrea	schomburgkiana	Schauer	America Merid. \ Columbia \ J. Warszewicz			K. Kulczyński	America Merid.	J. Warszewicz	1844	1853
UJ-KRA-P-29756-N	KRA-P-533018	Lauraceae	Nectandra	laurel	Koch	America Merid. \ Columbia \ J. Warszewicz			K. Kulczyński	America Merid.	J. Warszewicz	1844	1853
UJ-KRA-P-29757-N	KRA-P-533019	Lauraceae	Nectandra	laurel	Koch	America Merid. \ Columbia \ J. Warszewicz			K. Kulczyński	America Merid.	J. Warszewicz	1844	1853
UJ-KRA-P-29758-N	KRA-P-533020	Lauraceae	Nectandra	laurel	Koch	America Merid. \ Columbia \ J. Warszewicz			K. Kulczyński	America Merid.	J. Warszewicz	1844	1853
UJ-KRA-P-29759-N	KRA-P-533003	Berberidaceae	Berberis	sp. 1		America Merid. \ Columbia \ J. Warszewicz			K. Kulczyński	America Merid.	J. Warszewicz	1844	1853
UJ-KRA-P-29760-N	KRA-P-533004	Berberidaceae	Berberis	sp. 1		America Merid. \ Columbia \ J. Warszewicz			K. Kulczyński	America Merid.	J. Warszewicz	1844	1853
UJ-KRA-P-29761-N	KRA-P-533005	Berberidaceae	Berberis	sp. 1		America Merid. \ Columbia \ J. Warszewicz			K. Kulczyński	America Merid.	J. Warszewicz	1844	1853
UJ-KRA-P-29762-N	KRA-P-533006	Berberidaceae	Berberis	sp. 1		America Merid. \ Columbia \ J. Warszewicz			K. Kulczyński	America Merid.	J. Warszewicz	1844	1853
UJ-KRA-P-29763-N	KRA-P-533007	Berberidaceae	Berberis	sp. 1		America Merid. \ Columbia \ J. Warszewicz			K. Kulczyński	America Merid.	J. Warszewicz	1844	1853
UJ-KRA-P-29764-N	KRA-P-533008	Berberidaceae	Berberis	sp. 1		America Merid. \ Columbia \ J. Warszewicz			K. Kulczyński	America Merid.	J. Warszewicz	1844	1853
UJ-KRA-P-29765-N	KRA-P-533009	Berberidaceae	Berberis	sp. 1		America Merid. \ Columbia \ J. Warszewicz			K. Kulczyński	America Merid.	J. Warszewicz	1844	1853
UJ-KRA-P-29766-N	KRA-P-533010	Berberidaceae	Berberis	sp. 1		America Merid. \ Columbia \ J. Warszewicz			K. Kulczyński	America Merid.	J. Warszewicz	1844	1853
UJ-KRA-P-29767-N	KRA-P-533011	Berberidaceae	Berberis	sp. 1		America Merid. \ Columbia \ J. Warszewicz			K. Kulczyński	America Merid.	J. Warszewicz	1844	1853
UJ-KRA-P-29768-N	KRA-P-532998	Berberidaceae	Berberis	sp. 2		America Merid. \ Columbia \ J. Warszewicz			K. Kulczyński	America Merid.	J. Warszewicz	1844	1853
UJ-KRA-P-29769-N	KRA-P-532999	Berberidaceae	Berberis	sp. 2		America Merid. \ Columbia \ J. Warszewicz			K. Kulczyński	America Merid.	J. Warszewicz	1844	1853
UJ-KRA-P-29770-N	KRA-P-532090	Berberidaceae	Berberis	sp. 3		America Merid. \ Columbia \ J. Warszewicz			K. Kulczyński	America Merid.	J. Warszewicz	1844	1853
UJ-KRA-P-29771-N	KRA-P-532091	Berberidaceae	Berberis	sp. 3		America Merid. \ Columbia \ J. Warszewicz			K. Kulczyński	America Merid.	J. Warszewicz	1844	1853
UJ-KRA-P-29772-N	KRA-P-532092	Berberidaceae	Berberis	sp. 3		America Merid. \ Columbia \ J. Warszewicz			K. Kulczyński	America Merid.	J. Warszewicz	1844	1853
UJ-KRA-P-29773-N	KRA-P-532093	Berberidaceae	Berberis	sp. 3		America Merid. \ Columbia \ J. Warszewicz				America Merid.	J. Warszewicz	1844	1853
UJ-KRA-P-29774-N	KRA-P-532986	Berberidaceae	Berberis	sp. 4		America Merid. \ Columbia \ J. Warszewicz				America Merid.	J. Warszewicz	1844	1853
UJ-KRA-P-29775-N	KRA-P-532987	Berberidaceae	Berberis	sp. 4		America Merid. \ Columbia \ J. Warszewicz				America Merid.	J. Warszewicz	1844	1853
UJ-KRA-P-29776-N	KRA-P-532988	Berberidaceae	Berberis	sp. 4		America Merid. \ Columbia \ J. Warszewicz				America Merid.	J. Warszewicz	1844	1853
UJ-KRA-P-29777-N	KRA-P-532989	Berberidaceae	Berberis	sp. 4		America Merid. \ Columbia \ J. Warszewicz				America Merid.	J. Warszewicz	1844	1853
UJ-KRA-P-29778-N	KRA-P-532985	Berberidaceae	Berberis	sp. 5		America Merid. \ Columbia \ J. Warszewicz				America Merid.	J. Warszewicz	1844	1853
UJ-KRA-P-29779-N	KRA-P-532994	Berberidaceae	Berberis	sp. 6		America Merid. \ Columbia \ J. Warszewicz				America Merid.	J. Warszewicz	1844	1853
UJ-KRA-P-29780-N	KRA-P-532995	Berberidaceae	Berberis	sp. 6		America Merid. \ Columbia \ J. Warszewicz				America Merid.	J. Warszewicz	1844	1853
UJ-KRA-P-29781-N	KRA-P-532996	Berberidaceae	Berberis	sp. 6		America Merid. \ Columbia \ J. Warszewicz				America Merid.	J. Warszewicz	1844	1853
UJ-KRA-P-29782-N	KRA-P-532997	Berberidaceae	Berberis	sp. 6		America Merid. \ Columbia \ J. Warszewicz				America Merid.	J. Warszewicz	1844	1853
UJ-KRA-P-29783-N	KRA-P-533000	Berberidaceae	Berberis	warszewiczii	Hieron.	America Merid. \ Columbia \ J. Warszewicz			M. Nobis, M. Wolanin	America Merid.	J. Warszewicz	1844	1853
UJ-KRA-P-29784-N	KRA-P-533001	Berberidaceae	Berberis	warszewiczii	Hieron.	America Merid. \ Columbia \ J. Warszewicz			M. Nobis, M. Wolanin	America Merid.	J. Warszewicz	1844	1853
UJ-KRA-P-29785-N	KRA-P-533002	Berberidaceae	Berberis	warszewiczii	Hieron.	America Merid. \ Columbia \ J. Warszewicz			M. Nobis, M. Wolanin	America Merid.	J. Warszewicz	1844	1853
UJ-KRA-P-29786-N	KRA-P-533180	Proteaceae	Andripetalum	sp.		America Merid. \ Columbia \ J. Warszewicz			K. Kulczyński	America Merid.	J. Warszewicz	1844	1853
UJ-KRA-P-29787-N	KRA-P-533177	Proteaceae	Lomatia	obliqua	(Ruiz & Pav.) R. Br.	America Merid. \ Columbia \ J. Warszewicz			K. Kulczyński	America Merid.	J. Warszewicz	1844	1853
UJ-KRA-P-29788-N	KRA-P-533178	Proteaceae	Lomatia	obliqua	(Ruiz & Pav.) R. Br.	America Merid. \ Columbia \ J. Warszewicz			K. Kulczyński	America Merid.	J. Warszewicz	1844	1853
UJ-KRA-P-29789-N	KRA-P-533179	Proteaceae	Lomatia	obliqua	(Ruiz & Pav.) R. Br.	America Merid. \ Columbia \ J. Warszewicz			K. Kulczyński	America Merid.	J. Warszewicz	1844	1853
UJ-KRA-P-29790-N	KRA-P-533173	Asteraceae	Fulcaldea	laurifolia	(Bonpl.) Poir.	America Merid. \ Columbia \ J. Warszewicz			K. Kulczyński	America Merid.	J. Warszewicz	1844	1853
UJ-KRA-P-29791-N	KRA-P-533174	Asteraceae	Fulcaldea	laurifolia	(Bonpl.) Poir.	America Merid. \ Columbia \ J. Warszewicz			K. Kulczyński	America Merid.	J. Warszewicz	1844	1853
UJ-KRA-P-29792-N	KRA-P-533175	Asteraceae	Fulcaldea	laurifolia	(Bonpl.) Poir.	America Merid. \ Columbia \ J. Warszewicz			K. Kulczyński	America Merid.	J. Warszewicz	1844	1853
UJ-KRA-P-29793-N	KRA-P-533176	Asteraceae	Fulcaldea	laurifolia	(Bonpl.) Poir.	America Merid. \ Columbia \ J. Warszewicz			K. Kulczyński	America Merid.	J. Warszewicz	1844	1853
UJ-KRA-P-29794-N	KRA-P-533167	Sapotaceae	Chrysophyllum	sp.		America Merid. \ Columbia \ J. Warszewicz			K. Kulczyński	America Merid.	J. Warszewicz	1844	1853
UJ-KRA-P-29795-N	KRA-P-533168	Sapotaceae	Chrysophyllum	sp.		America Merid. \ Columbia \ J. Warszewicz			K. Kulczyński	America Merid.	J. Warszewicz	1844	1853
UJ-KRA-P-29796-N	KRA-P-533169	Sapotaceae	Chrysophyllum	sp.		America Merid. \ Columbia \ J. Warszewicz			K. Kulczyński	America Merid.	J. Warszewicz	1844	1853
UJ-KRA-P-29797-N	KRA-P-533170	Sapotaceae	Chrysophyllum	sp.		America Merid. \ Columbia \ J. Warszewicz			K. Kulczyński	America Merid.	J. Warszewicz	1844	1853
UJ-KRA-P-29798-N	KRA-P-533171	Sapotaceae	Chrysophyllum	sp.		America Merid. \ Columbia \ J. Warszewicz			K. Kulczyński	America Merid.	J. Warszewicz	1844	1853
UJ-KRA-P-29799-N	KRA-P-533172	Sapotaceae	Chrysophyllum	sp.		America Merid. \ Columbia \ J. Warszewicz			K. Kulczyński	America Merid.	J. Warszewicz	1844	1853
UJ-KRA-P-29800-N	KRA-P-533162	Lauraceae	Nectandra	sp.		America Merid. \ Columbia \ J. Warszewicz			K. Kulczyński	America Merid.	J. Warszewicz	1844	1853
UJ-KRA-P-29801-N	KRA-P-533163	Lauraceae	Nectandra	sp.		America Merid. \ Columbia \ J. Warszewicz			K. Kulczyński	America Merid.	J. Warszewicz	1844	1853
UJ-KRA-P-29802-N	KRA-P-533164	Lauraceae	Nectandra	sp.		America Merid. \ Columbia \ J. Warszewicz			K. Kulczyński	America Merid.	J. Warszewicz	1844	1853
UJ-KRA-P-29803-N	KRA-P-533165	Lauraceae	Nectandra	sp.		America Merid. \ Columbia \ J. Warszewicz			K. Kulczyński	America Merid.	J. Warszewicz	1844	1853
UJ-KRA-P-29804-N	KRA-P-533166	Lauraceae	Nectandra	sp.		America Merid. \ Columbia \ J. Warszewicz			K. Kulczyński	America Merid.	J. Warszewicz	1844	1853
UJ-KRA-P-29805-N	KRA-P-533156	Moraceae	Morus	celtidifolia	Kunth	America Merid. \ Columbia \ J. Warszewicz			K. Kulczyński	America Merid.	J. Warszewicz	1844	1853
UJ-KRA-P-29806-N	KRA-P-533157	Moraceae	Morus	celtidifolia	Kunth	America Merid. \ Columbia \ J. Warszewicz			K. Kulczyński	America Merid.	J. Warszewicz	1844	1853
UJ-KRA-P-29807-N	KRA-P-533158	Moraceae	Morus	celtidifolia	Kunth	America Merid. \ Columbia \ J. Warszewicz			K. Kulczyński	America Merid.	J. Warszewicz	1844	1853
UJ-KRA-P-29808-N	KRA-P-533159	Moraceae	Morus	celtidifolia	Kunth	America Merid. \ Columbia \ J. Warszewicz			K. Kulczyński	America Merid.	J. Warszewicz	1844	1853
UJ-KRA-P-29809-N	KRA-P-533160	Moraceae	Morus	celtidifolia	Kunth	America Merid. \ Columbia \ J. Warszewicz			K. Kulczyński	America Merid.	J. Warszewicz	1844	1853
UJ-KRA-P-29810-N	KRA-P-533161	Moraceae	Morus	celtidifolia	Kunth	America Merid. \ Columbia \ J. Warszewicz			K. Kulczyński	America Merid.	J. Warszewicz	1844	1853
UJ-KRA-P-29811-N	KRA-P-533153	Asteraceae	Vernonia	sp.		America Merid. \ Columbia \ J. Warszewicz			K. Kulczyński	America Merid.	J. Warszewicz	1844	1853
UJ-KRA-P-29812-N	KRA-P-533154	Asteraceae	Vernonia	sp.		America Merid. \ Columbia \ J. Warszewicz			K. Kulczyński	America Merid.	J. Warszewicz	1844	1853
UJ-KRA-P-29813-N	KRA-P-533155	Asteraceae	Vernonia	sp.		America Merid. \ Columbia \ J. Warszewicz			K. Kulczyński	America Merid.	J. Warszewicz	1844	1853
UJ-KRA-P-29814-N	KRA-P-533150	Asteraceae	Leuceria	sp.		America Merid. \ Columbia \ J. Warszewicz			K. Kulczyński	America Merid.	J. Warszewicz	1844	1853
UJ-KRA-P-29815-N	KRA-P-533151	Asteraceae	Liabum	sp.		America Merid. \ Columbia \ J. Warszewicz			K. Kulczyński	America Merid.	J. Warszewicz	1844	1853
UJ-KRA-P-29816-N	KRA-P-533152	Asteraceae	Liabum	sp.		America Merid. \ Columbia \ J. Warszewicz			K. Kulczyński	America Merid.	J. Warszewicz	1844	1853
UJ-KRA-P-29817-N	KRA-P-533149	Lauraceae	Nectandra	laurel	Klotzsch ex Nees	America Merid. \ Columbia \ J. Warszewicz			K. Kulczyński	America Merid.	J. Warszewicz	1844	1853
UJ-KRA-P-29818-N	KRA-P-533157	Fabaceae	Mucuna	sp.		America Merid. \ Columbia \ J. Warszewicz			K. Kulczyński	America Merid.	J. Warszewicz	1844	1853
UJ-KRA-P-29819-N	KRA-P-533158	Fabaceae	Mucuna	sp.		America Merid. \ Columbia \ J. Warszewicz			K. Kulczyński	America Merid.	J. Warszewicz	1844	1853
UJ-KRA-P-29820-N	KRA-P-533142	Fabaceae	Bauhinia	dubia	G. Don	America Merid. \ Columbia \ J. Warszewicz			K. Kulczyński	America Merid.	J. Warszewicz	1844	1853
UJ-KRA-P-29821-N	KRA-P-533143	Fabaceae	Bauhinia	dubia	G. Don	America Merid. \ Columbia \ J. Warszewicz			K. Kulczyński	America Merid.	J. Warszewicz	1844	1853
UJ-KRA-P-29822-N	KRA-P-533144	Fabaceae	Bauhinia	dubia	G. Don	America Merid. \ Columbia \ J. Warszewicz			K. Kulczyński	America Merid.	J. Warszewicz	1844	1853
UJ-KRA-P-29823-N	KRA-P-533145	Fabaceae	Bauhinia	dubia	G. Don	America Merid. \ Columbia \ J. Warszewicz			K. Kulczyński	America Merid.	J. Warszewicz	1844	1853
UJ-KRA-P-29824-N	KRA-P-533146	Fabaceae	Bauhinia	dubia	G. Don	America Merid. \ Columbia \ J. Warszewicz			K. Kulczyński	America Merid.	J. Warszewicz	1844	1853
UJ-KRA-P-29825-N	KRA-P-533140	Betulaceae	Alnus	acuminata	Knuth.	America Merid. \ Columbia \ J. Warszewicz			K. Kulczyński	America Merid.	J. Warszewicz	1844	1853
UJ-KRA-P-29826-N	KRA-P-533141	Betulaceae	Alnus	acuminata	Knuth.	America Merid. \ Columbia \ J. Warszewicz			K. Kulczyński	America Merid.	J. Warszewicz	1844	1853
UJ-KRA-P-29827-N	KRA-P-533132	Caprifoliaceae	Lonicera	sp. (glomerata?)		America Merid. \ Columbia \ J. Warszewicz			K. Kulczyński	America Merid.	J. Warszewicz	1844	1853
UJ-KRA-P-29828-N	KRA-P-533133	Caprifoliaceae	Lonicera	sp. (glomerata?)		America Merid. \ Columbia \ J. Warszewicz			K. Kulczyński	America Merid.	J. Warszewicz	1844	1853
UJ-KRA-P-29829-N	KRA-P-533134	Caprifoliaceae	Lonicera	sp. (glomerata?)		America Merid. \ Columbia \ J. Warszewicz			K. Kulczyński	America Merid.	J. Warszewicz	1844	1853
UJ-KRA-P-29830-N	KRA-P-533135	Caprifoliaceae	Lonicera	sp. (glomerata?)		America Merid. \ Columbia \ J. Warszewicz			K. Kulczyński	America Merid.	J. Warszewicz	1844	1853
UJ-KRA-P-29831-N	KRA-P-533136	Caprifoliaceae	Lonicera	sp. (glomerata?)		America Merid. \ Columbia \ J. Warszewicz			K. Kulczyński	America Merid.	J. Warszewicz	1844	1853
UJ-KRA-P-29832-N	KRA-P-533137	Caprifoliaceae	Lonicera	sp. (glomerata?)		America Merid. \ Columbia \ J. Warszewicz			K. Kulczyński	America Merid.	J. Warszewicz	1844	1853
UJ-KRA-P-29833-N	KRA-P-533138	Caprifoliaceae	Lonicera	sp. (glomerata?)		America Merid. \ Columbia \ J. Warszewicz			K. Kulczyński	America Merid.	J. Warszewicz	1844	1853
UJ-KRA-P-29834-N	KRA-P-533139	Caprifoliaceae	Lonicera	sp. (glomerata?)		America Merid. \ Columbia \ J. Warszewicz			K. Kulczyński	America Merid.	J. Warszewicz	1844	1853
UJ-KRA-P-29835-N	KRA-P-533130	Fabaceae	Parkinsonia	aculeata	L.	America Merid. \ Columbia \ J. Warszewicz			K. Kulczyński	America Merid.	J. Warszewicz	1844	1853
UJ-KRA-P-29836-N	KRA-P-533131	Fabaceae	Parkinsonia	aculeata	L.	America Merid. \ Columbia \ J. Warszewicz			K. Kulczyński	America Merid.	J. Warszewicz	1844	1853
UJ-KRA-P-29837-N	KRA-P-533126	Loranthaceae	Phrygilanthus	corymbosus	(F. Dietr.) Eichler	America Merid. \ Columbia \ J. Warszewicz			K. Kulczyński	America Merid.	J. Warszewicz	1844	1853
UJ-KRA-P-29838-N	KRA-P-533127	Loranthaceae	Phrygilanthus	corymbosus	(F. Dietr.) Eichler	America Merid. \ Columbia \ J. Warszewicz			K. Kulczyński	America Merid.	J. Warszewicz	1844	1853
UJ-KRA-P-29839-N	KRA-P-533128	Loranthaceae	Phrygilanthus	corymbosus	(F. Dietr.) Eichler	America Merid. \ Columbia \ J. Warszewicz			K. Kulczyński	America Merid.	J. Warszewicz	1844	1853
UJ-KRA-P-29840-N	KRA-P-533129	Loranthaceae	Phrygilanthus	corymbosus	(F. Dietr.) Eichler	America Merid. \ Columbia \ J. Warszewicz			K. Kulczyński	America Merid.	J. Warszewicz	1844	1853
UJ-KRA-P-29841-N	KRA-P-533125	Capparaceae	Capparis	sp. 2		America Merid. \ Columbia \ J. Warszewicz			K. Kulczyński	America Merid.	J. Warszewicz	1844	1853
UJ-KRA-P-29842-N	KRA-P-533118	Capparaceae	Capparis	sp. (mollis?)		America Merid. \ Columbia \ J. Warszewicz			K. Kulczyński	America Merid.	J. Warszewicz	1844	1853
UJ-KRA-P-29843-N	KRA-P-533119	Capparaceae	Capparis	sp. (mollis?)		America Merid. \ Columbia \ J. Warszewicz			K. Kulczyński	America Merid.	J. Warszewicz	1844	1853
UJ-KRA-P-29844-N	KRA-P-533120	Capparaceae	Capparis	sp. (mollis?)		America Merid. \ Columbia \ J. Warszewicz			K. Kulczyński	America Merid.	J. Warszewicz	1844	1853
UJ-KRA-P-29845-N	KRA-P-533121	Capparaceae	Capparis	sp. (mollis?)		America Merid. \ Columbia \ J. Warszewicz			K. Kulczyński	America Merid.	J. Warszewicz	1844	1853
UJ-KRA-P-29846-N	KRA-P-533122	Capparaceae	Capparis	sp. (mollis?)		America Merid. \ Columbia \ J. Warszewicz			K. Kulczyński	America Merid.	J. Warszewicz	1844	1853
UJ-KRA-P-29847-N	KRA-P-533123	Capparaceae	Capparis	sp. (mollis?)		America Merid. \ Columbia \ J. Warszewicz			K. Kulczyński	America Merid.	J. Warszewicz	1844	1853
UJ-KRA-P-29848-N	KRA-P-533124	Capparaceae	Capparis	sp. (mollis?)		America Merid. \ Columbia \ J. Warszewicz			K. Kulczyński	America Merid.	J. Warszewicz	1844	1853
UJ-KRA-P-29849-N	KRA-P-533116	Capparaceae	Capparis	sp. 3		America Merid. \ Columbia \ J. Warszewicz			K. Kulczyński	America Merid.	J. Warszewicz	1844	1853
UJ-KRA-P-29850-N	KRA-P-533117	Capparaceae	Capparis	sp. 3		America Merid. \ Columbia \ J. Warszewicz			K. Kulczyński	America Merid.	J. Warszewicz	1844	1853
UJ-KRA-P-29851-N	KRA-P-533114	Polygonaceae	Antigonon	cordatum	M. Martens & Galeotti	America Merid. \ Columbia \ J. Warszewicz			K. Kulczyński	America Merid.	J. Warszewicz	1844	1853
UJ-KRA-P-29852-N	KRA-P-533115	Polygonaceae	Antigonon	cordatum	M. Martens & Galeotti	America Merid. \ Columbia \ J. Warszewicz			K. Kulczyński	America Merid.	J. Warszewicz	1844	1853
UJ-KRA-P-29853-N	KRA-P-533106	Gentianaceae	Gentiana	sp.		America Merid. \ Columbia \ J. Warszewicz			K. Kulczyński	America Merid.	J. Warszewicz	1844	1853
UJ-KRA-P-29854-N	KRA-P-533107	Gentianaceae	Gentiana	sp.		America Merid. \ Columbia \ J. Warszewicz			K. Kulczyński	America Merid.	J. Warszewicz	1844	1853
UJ-KRA-P-29855-N	KRA-P-533108	Gentianaceae	Gentiana	sp.		America Merid. \ Columbia \ J. Warszewicz			K. Kulczyński	America Merid.	J. Warszewicz	1844	1853
UJ-KRA-P-29856-N	KRA-P-533109	Gentianaceae	Gentiana	sp.		America Merid. \ Columbia \ J. Warszewicz			K. Kulczyński	America Merid.	J. Warszewicz	1844	1853
UJ-KRA-P-29857-N	KRA-P-533110	Gentianaceae	Gentiana	sp.		America Merid. \ Columbia \ J. Warszewicz			K. Kulczyński	America Merid.	J. Warszewicz	1844	1853
UJ-KRA-P-29858-N	KRA-P-533111	Gentianaceae	Gentiana	sp.		America Merid. \ Columbia \ J. Warszewicz			K. Kulczyński	America Merid.	J. Warszewicz	1844	1853
UJ-KRA-P-29859-N	KRA-P-533112	Gentianaceae	Gentiana	sp.		America Merid. \ Columbia \ J. Warszewicz			K. Kulczyński	America Merid.	J. Warszewicz	1844	1853
UJ-KRA-P-29860-N	KRA-P-533113	Gentianaceae	Gentiana	sp.		America Merid. \ Columbia \ J. Warszewicz			K. Kulczyński	America Merid.	J. Warszewicz	1844	1853
UJ-KRA-P-29861-N	KRA-P-533098	Passifloraceae	Passiflora	sp.		America Merid. \ Columbia \ J. Warszewicz			K. Kulczyński	America Merid.	J. Warszewicz	1844	1853
UJ-KRA-P-29862-N	KRA-P-533099	Passifloraceae	Passiflora	sp.		America Merid. \ Columbia \ J. Warszewicz			K. Kulczyński	America Merid.	J. Warszewicz	1844	1853
UJ-KRA-P-29863-N	KRA-P-533100	Passifloraceae	Passiflora	sp.		America Merid. \ Columbia \ J. Warszewicz			K. Kulczyński	America Merid.	J. Warszewicz	1844	1853
UJ-KRA-P-29864-N	KRA-P-533093	Gentianaceae	Gentiana	sp.		America Merid. \ Columbia \ J. Warszewicz			K. Kulczyński	America Merid.	J. Warszewicz	1844	1853
UJ-KRA-P-29865-N	KRA-P-533094	Gentianaceae	Gentiana	sp.		America Merid. \ Columbia \ J. Warszewicz			K. Kulczyński	America Merid.	J. Warszewicz	1844	1853
UJ-KRA-P-29866-N	KRA-P-533095	Gentianaceae	Gentiana	sp.		America Merid. \ Columbia \ J. Warszewicz			K. Kulczyński	America Merid.	J. Warszewicz	1844	1853
UJ-KRA-P-29867-N	KRA-P-533096	Gentianaceae	Gentiana	sp.		America Merid. \ Columbia \ J. Warszewicz			K. Kulczyński	America Merid.	J. Warszewicz	1844	1853
UJ-KRA-P-29868-N	KRA-P-533097	Gentianaceae	Gentiana	sp.		America Merid. \ Columbia \ J. Warszewicz			K. Kulczyński	America Merid.	J. Warszewicz	1844	1853
UJ-KRA-P-29869-N	KRA-P-533080	Rubiaceae	Remijia	involucrata	K. Schum.	America Merid. \ Columbia \ J. Warszewicz			K. Kulczyński	America Merid.	J. Warszewicz	1844	1853
UJ-KRA-P-29870-N	KRA-P-533081	Rubiaceae	Remijia	involucrata	K. Schum.	America Merid. \ Columbia \ J. Warszewicz			K. Kulczyński	America Merid.	J. Warszewicz	1844	1853
UJ-KRA-P-29871-N	KRA-P-533082	Rubiaceae	Remijia	involucrata	K. Schum.	America Merid. \ Columbia \ J. Warszewicz			K. Kulczyński	America Merid.	J. Warszewicz	1844	1853
UJ-KRA-P-29872-N	KRA-P-533083	Rubiaceae	Remijia	involucrata	K. Schum.	America Merid. \ Columbia \ J. Warszewicz			K. Kulczyński	America Merid.	J. Warszewicz	1844	1853
UJ-KRA-P-29873-N	KRA-P-533084	Rubiaceae	Remijia	involucrata	K. Schum.	America Merid. \ Columbia \ J. Warszewicz			K. Kulczyński	America Merid.	J. Warszewicz	1844	1853
UJ-KRA-P-29874-N	KRA-P-533085	Rubiaceae	Remijia	involucrata	K. Schum.	America Merid. \ Columbia \ J. Warszewicz			K. Kulczyński	America Merid.	J. Warszewicz	1844	1853
UJ-KRA-P-29875-N	KRA-P-533086	Rubiaceae	Remijia	involucrata	K. Schum.	America Merid. \ Columbia \ J. Warszewicz			K. Kulczyński	America Merid.	J. Warszewicz	1844	1853
UJ-KRA-P-29876-N	KRA-P-533087	Rubiaceae	Remijia	involucrata	K. Schum.	America Merid. \ Columbia \ J. Warszewicz			K. Kulczyński	America Merid.	J. Warszewicz	1844	1853
UJ-KRA-P-29877-N	KRA-P-533088	Rubiaceae	Remijia	involucrata	K. Schum.	America Merid. \ Columbia \ J. Warszewicz			K. Kulczyński	America Merid.	J. Warszewicz	1844	1853
UJ-KRA-P-29878-N	KRA-P-533089	Rubiaceae	Remijia	involucrata	K. Schum.	America Merid. \ Columbia \ J. Warszewicz			K. Kulczyński	America Merid.	J. Warszewicz	1844	1853
UJ-KRA-P-29879-N	KRA-P-533090	Rubiaceae	Remijia	involucrata	K. Schum.	America Merid. \ Columbia \ J. Warszewicz			K. Kulczyński	America Merid.	J. Warszewicz	1844	1853
UJ-KRA-P-29880-N	KRA-P-533091	Rubiaceae	Remijia	involucrata	K. Schum.	America Merid. \ Columbia \ J. Warszewicz			K. Kulczyński	America Merid.	J. Warszewicz	1844	1853
UJ-KRA-P-29881-N	KRA-P-533092	Rubiaceae	Remijia	involucrata	K. Schum.	America Merid. \ Columbia \ J. Warszewicz			K. Kulczyński	America Merid.	J. Warszewicz	1844	1853
UJ-KRA-P-29882-N	KRA-P-533101	Rubiaceae	Rondeletia	sp.		America Merid. \ Columbia \ J. Warszewicz			K. Kulczyński	America Merid.	J. Warszewicz	1844	1853
UJ-KRA-P-29883-N	KRA-P-533102	Rubiaceae	Rondeletia	sp.		America Merid. \ Columbia \ J. Warszewicz			K. Kulczyński	America Merid.	J. Warszewicz	1844	1853
UJ-KRA-P-29884-N	KRA-P-533103	Rubiaceae	Rondeletia	sp.		America Merid. \ Columbia \ J. Warszewicz			K. Kulczyński	America Merid.	J. Warszewicz	1844	1853
UJ-KRA-P-29885-N	KRA-P-533104	Rubiaceae	Rondeletia	orthoneura	K. Schum. & Krause	America Merid. \ Columbia \ J. Warszewicz			K. Kulczyński	America Merid.	J. Warszewicz	1844	1853
UJ-KRA-P-29886-N	KRA-P-533105	Rubiaceae	Rondeletia	orthoneura	K. Schum. & Krause	America Merid. \ Columbia \ J. Warszewicz			K. Kulczyński	America Merid.	J. Warszewicz	1844	1853
UJ-KRA-P-29887-N	KRA-P-533870	Ericaceae	Gaultheria	sp.		America Merid. \ Columbia \ J. Warszewicz			K. Kulczyński	America Merid.	J. Warszewicz	1844	1853
UJ-KRA-P-29888-N	KRA-P-533871	Ericaceae	Gaultheria	sp.		America Merid. \ Columbia \ J. Warszewicz			K. Kulczyński	America Merid.	J. Warszewicz	1844	1853
UJ-KRA-P-29889-N	KRA-P-533869	Sapotaceae	Sideroxylon	sp.		America Merid. \ Columbia \ J. Warszewicz			K. Kulczyński	America Merid.	J. Warszewicz	1844	1853
UJ-KRA-P-29890-N	KRA-P-533875	Lentibulariavceae	Utricularia	montana	Jacq.	America Merid. \ Columbia \ J. Warszewicz			K. Kulczyński	America Merid.	J. Warszewicz	1844	1853
UJ-KRA-P-29891-N	KRA-P-533876	Lentibulariavceae	Utricularia	montana	Jacq.	America Merid. \ Columbia \ J. Warszewicz			K. Kulczyński	America Merid.	J. Warszewicz	1844	1853
UJ-KRA-P-29892-N	KRA-P-553872	Ericaceae	Gaultheria	sp. 2		America Merid. \ Columbia \ J. Warszewicz			K. Kulczyński	America Merid.	J. Warszewicz	1844	1853
UJ-KRA-P-29893-N	KRA-P-553873	Ericaceae	Gaultheria	sp.		America Merid. \ Columbia \ J. Warszewicz			K. Kulczyński	America Merid.	J. Warszewicz	1844	1853
UJ-KRA-P-29894-N	KRA-P-553874	Ericaceae	Gaultheria	sp.		America Merid. \ Columbia \ J. Warszewicz			K. Kulczyński	America Merid.	J. Warszewicz	1844	1853
UJ-KRA-P-29895-N	KRA-P-533879	Polygalaceae	Polygala	sp.		America Merid. \ Columbia \ J. Warszewicz			K. Kulczyński	America Merid.	J. Warszewicz	1844	1853
UJ-KRA-P-29896-N	KRA-P-533880	Polygalaceae	Polygala	sp.		America Merid. \ Columbia \ J. Warszewicz			K. Kulczyński	America Merid.	J. Warszewicz	1844	1853
UJ-KRA-P-29897-N	KRA-P-533881	Polygalaceae	Polygala	sp.		America Merid. \ Columbia \ J. Warszewicz			K. Kulczyński	America Merid.	J. Warszewicz	1844	1853
UJ-KRA-P-29898-N	KRA-P-533878	Phyllanthaceae	Phyllanthus	sp.		America Merid. \ Columbia \ J. Warszewicz			K. Kulczyński	America Merid.	J. Warszewicz	1844	1853
UJ-KRA-P-29899-N	KRA-P-533877	Ericaceae	Gaultheria	vestits	Bth.	America Merid. \ Columbia \ J. Warszewicz			K. Kulczyński	America Merid.	J. Warszewicz	1844	1853
UJ-KRA-P-29900-N	KRA-P-553882	Ericaceae	Gaultheria	sp.		America Merid. \ Columbia \ J. Warszewicz			K. Kulczyński	America Merid.	J. Warszewicz	1844	1853
UJ-KRA-P-29901-N	KRA-P-553883	Ericaceae	Gaultheria	sp.		America Merid. \ Columbia \ J. Warszewicz			K. Kulczyński	America Merid.	J. Warszewicz	1844	1853
UJ-KRA-P-29902-N	KRA-P-553884	Ericaceae	Gaultheria	sp.		America Merid. \ Columbia \ J. Warszewicz			K. Kulczyński	America Merid.	J. Warszewicz	1844	1853
UJ-KRA-P-29903-N	KRA-P-553863	Ericaceae	Gaultheria	sp.		America Merid. \ Columbia \ J. Warszewicz			K. Kulczyński	America Merid.	J. Warszewicz	1844	1853
UJ-KRA-P-29904-N	KRA-P-553864	Ericaceae	Gaultheria	sp.		America Merid. \ Columbia \ J. Warszewicz			K. Kulczyński	America Merid.	J. Warszewicz	1844	1853
UJ-KRA-P-29905-N	KRA-P-553865	Ericaceae	Gaultheria	sp.		America Merid. \ Columbia \ J. Warszewicz			K. Kulczyński	America Merid.	J. Warszewicz	1844	1853
UJ-KRA-P-29906-N	KRA-P-553866	Ericaceae	Gaultheria	sp.		America Merid. \ Columbia \ J. Warszewicz			K. Kulczyński	America Merid.	J. Warszewicz	1844	1853
UJ-KRA-P-29907-N	KRA-P-553867	Ericaceae	Gaultheria	sp.		America Merid. \ Columbia \ J. Warszewicz			K. Kulczyński	America Merid.	J. Warszewicz	1844	1853
UJ-KRA-P-29908-N	KRA-P-553868	Ericaceae	Gaultheria	sp.		America Merid. \ Columbia \ J. Warszewicz			K. Kulczyński	America Merid.	J. Warszewicz	1844	1853
UJ-KRA-P-29910-N	KRA-P-533853	Ericaceae	Bejaria	sp.		America Merid. \ Columbia \ J. Warszewicz			K. Kulczyński	America Merid.	J. Warszewicz	1844	1853
UJ-KRA-P-29911-N	KRA-P-533854	Ericaceae	Bejaria	sp.		America Merid. \ Columbia \ J. Warszewicz			K. Kulczyński	America Merid.	J. Warszewicz	1844	1853
UJ-KRA-P-29912-N	KRA-P-533855	Ericaceae	Bejaria	sp.		America Merid. \ Columbia \ J. Warszewicz			K. Kulczyński	America Merid.	J. Warszewicz	1844	1853
UJ-KRA-P-29913-N	KRA-P-533856	Ericaceae	Bejaria	sp.		America Merid. \ Columbia \ J. Warszewicz			K. Kulczyński	America Merid.	J. Warszewicz	1844	1853
UJ-KRA-P-29914-N	KRA-P-533857	Ericaceae	Bejaria	sp.		America Merid. \ Columbia \ J. Warszewicz			K. Kulczyński	America Merid.	J. Warszewicz	1844	1853
UJ-KRA-P-29915-N	KRA-P-533858	Ericaceae	Bejaria	sp.		America Merid. \ Columbia \ J. Warszewicz			K. Kulczyński	America Merid.	J. Warszewicz	1844	1853
UJ-KRA-P-29916-N	KRA-P-533859	Ericaceae	Bejaria	sp.		America Merid. \ Columbia \ J. Warszewicz			K. Kulczyński	America Merid.	J. Warszewicz	1844	1853
UJ-KRA-P-29917-N	KRA-P-533860	Ericaceae	Bejaria	sp.		America Merid. \ Columbia \ J. Warszewicz			K. Kulczyński	America Merid.	J. Warszewicz	1844	1853
UJ-KRA-P-29918-N	KRA-P-533861	Ericaceae	Bejaria	sp.		America Merid. \ Columbia \ J. Warszewicz			K. Kulczyński	America Merid.	J. Warszewicz	1844	1853
UJ-KRA-P-29919-N	KRA-P-533852	Ericaceae	Bejaria	racemosa	Vent.	America Merid. \ Columbia \ J. Warszewicz			A. Żmuda	America Merid.	J. Warszewicz	1844	1853
UJ-KRA-P-29920-N	KRA-P-533851	Ericaceae	Bejaria	parviflora	Bth.	America Merid. \ Columbia \ J. Warszewicz			A. Żmuda	America Merid.	J. Warszewicz	1844	1853
UJ-KRA-P-29921-N	KRA-P-533850	Ericaceae	Bejaria	phyllireaefoila		America Merid. \ Columbia \ J. Warszewicz			A. Żmuda	America Merid.	J. Warszewicz	1844	1853
UJ-KRA-P-29922-N	KRA-P-533841	Ericaceae	Bejaria	laxamarcensis	Knuth	America Merid. \ Columbia \ J. Warszewicz			A. Żmuda	America Merid.	J. Warszewicz	1844	1853
UJ-KRA-P-29923-N	KRA-P-533842	Ericaceae	Bejaria	laxamarcensis	Knuth	America Merid. \ Columbia \ J. Warszewicz			A. Żmuda	America Merid.	J. Warszewicz	1844	1853
UJ-KRA-P-29924-N	KRA-P-533843	Ericaceae	Bejaria	laxamarcensis	Knuth	America Merid. \ Columbia \ J. Warszewicz			A. Żmuda	America Merid.	J. Warszewicz	1844	1853
UJ-KRA-P-29925-N	KRA-P-533844	Ericaceae	Bejaria	laxamarcensis	Knuth	America Merid. \ Columbia \ J. Warszewicz			A. Żmuda	America Merid.	J. Warszewicz	1844	1853
UJ-KRA-P-29926-N	KRA-P-533845	Ericaceae	Bejaria	laxamarcensis	Knuth	America Merid. \ Columbia \ J. Warszewicz			A. Żmuda	America Merid.	J. Warszewicz	1844	1853
UJ-KRA-P-29927-N	KRA-P-533846	Ericaceae	Bejaria	laxamarcensis	Knuth	America Merid. \ Columbia \ J. Warszewicz			A. Żmuda	America Merid.	J. Warszewicz	1844	1853
UJ-KRA-P-29928-N	KRA-P-533847	Ericaceae	Bejaria	laxamarcensis	Knuth	America Merid. \ Columbia \ J. Warszewicz			A. Żmuda	America Merid.	J. Warszewicz	1844	1853
UJ-KRA-P-29929-N	KRA-P-533848	Ericaceae	Bejaria	laxamarcensis	Knuth	America Merid. \ Columbia \ J. Warszewicz			A. Żmuda	America Merid.	J. Warszewicz	1844	1853
UJ-KRA-P-29930-N	KRA-P-533849	Ericaceae	Bejaria	laxamarcensis	Knuth	America Merid. \ Columbia \ J. Warszewicz			A. Żmuda	America Merid.	J. Warszewicz	1844	1853
UJ-KRA-P-29931-N	KRA-P-533839	Ericaceae	Bejaria	sp.		America Merid. \ Columbia \ J. Warszewicz			A. Żmuda	America Merid.	J. Warszewicz	1844	1853
UJ-KRA-P-29932-N	KRA-P-533840	Ericaceae	Bejaria	sp.		America Merid. \ Columbia \ J. Warszewicz			A. Żmuda	America Merid.	J. Warszewicz	1844	1853
UJ-KRA-P-29933-N	KRA-P-533836	Ericaceae	Bejaria	aestuans	Mut.	America Merid. \ Columbia \ J. Warszewicz			A. Żmuda	America Merid.	J. Warszewicz	1844	1853
UJ-KRA-P-29934-N	KRA-P-533837	Ericaceae	Bejaria	aestuans	Mut.	America Merid. \ Columbia \ J. Warszewicz			A. Żmuda	America Merid.	J. Warszewicz	1844	1853
UJ-KRA-P-29935-N	KRA-P-533838	Ericaceae	Bejaria	aestuans	Mut.	America Merid. \ Columbia \ J. Warszewicz			A. Żmuda	America Merid.	J. Warszewicz	1844	1853
UJ-KRA-P-29936-N	KRA-P-533831	Ericaceae	Bejaria	sp.		America Merid. \ Columbia \ J. Warszewicz			A. Żmuda	America Merid.	J. Warszewicz	1844	1853
UJ-KRA-P-29937-N	KRA-P-533832	Ericaceae	Bejaria	sp.		America Merid. \ Columbia \ J. Warszewicz			A. Żmuda	America Merid.	J. Warszewicz	1844	1853
UJ-KRA-P-29938-N	KRA-P-533833	Ericaceae	Bejaria	sp.		America Merid. \ Columbia \ J. Warszewicz			A. Żmuda	America Merid.	J. Warszewicz	1844	1853
UJ-KRA-P-29939-N	KRA-P-533834	Ericaceae	Bejaria	sp.		America Merid. \ Columbia \ J. Warszewicz			A. Żmuda	America Merid.	J. Warszewicz	1844	1853
UJ-KRA-P-29940-N	KRA-P-533835	Ericaceae	Bejaria	sp.		America Merid. \ Columbia \ J. Warszewicz			A. Żmuda	America Merid.	J. Warszewicz	1844	1853
UJ-KRA-P-29941-N	KRA-P-533823	Capparaceae	Capparis	sp.		America Merid. \ Columbia \ J. Warszewicz			A. Żmuda	America Merid.	J. Warszewicz	1844	1853
UJ-KRA-P-29942-N	KRA-P-533824	Capparaceae	Capparis	sp.		America Merid. \ Columbia \ J. Warszewicz			A. Żmuda	America Merid.	J. Warszewicz	1844	1853
UJ-KRA-P-29943-N	KRA-P-533825	Capparaceae	Capparis	macrocarpa ?		America Merid. \ Columbia \ J. Warszewicz			A. Żmuda	America Merid.	J. Warszewicz	1844	1853
UJ-KRA-P-29944-N	KRA-P-533826	Capparaceae	Capparis	incana ?		America Merid. \ Columbia \ J. Warszewicz			A. Żmuda	America Merid.	J. Warszewicz	1844	1853
UJ-KRA-P-29945-N	KRA-P-533827	Capparaceae	Capparis	incana ?		America Merid. \ Columbia \ J. Warszewicz			A. Żmuda	America Merid.	J. Warszewicz	1844	1853
UJ-KRA-P-29946-N	KRA-P-533828	Capparaceae	Capparis	incana ?		America Merid. \ Columbia \ J. Warszewicz			A. Żmuda	America Merid.	J. Warszewicz	1844	1853
UJ-KRA-P-29947-N	KRA-P-533829	Capparaceae	Capparis	incana ?		America Merid. \ Columbia \ J. Warszewicz			A. Żmuda	America Merid.	J. Warszewicz	1844	1853
UJ-KRA-P-29948-N	KRA-P-533830	Capparaceae	Capparis	avicennifolia	H.B.K.	America Merid. \ Columbia \ J. Warszewicz			A. Żmuda	America Merid.	J. Warszewicz	1844	1853
UJ-KRA-P-29949-N	KRA-P-533514	Ericaceae	Vaccinium	sp.		America Merid. \ Columbia \ J. Warszewicz			M. Nobis	America Merid.	J. Warszewicz	1844	1853
UJ-KRA-P-29950-N	KRA-P-533515	Ericaceae	Vaccinium	sp.		America Merid. \ Columbia \ J. Warszewicz			M. Nobis	America Merid.	J. Warszewicz	1844	1853
UJ-KRA-P-29951-N	KRA-P-533517	Ericaceae	Vaccinium	sp.		America Merid. \ Columbia \ J. Warszewicz			M. Nobis	America Merid.	J. Warszewicz	1844	1853
UJ-KRA-P-29952-N	KRA-P-533518	Ericaceae	Vaccinium	sp.		America Merid. \ Columbia \ J. Warszewicz			M. Nobis	America Merid.	J. Warszewicz	1844	1853
UJ-KRA-P-29953-N	KRA-P-533519	Ericaceae	Vaccinium	sp.		America Merid. \ Columbia \ J. Warszewicz			M. Nobis	America Merid.	J. Warszewicz	1844	1853
UJ-KRA-P-29954-N	KRA-P-533520	Ericaceae	Vaccinium	sp.		America Merid. \ Columbia \ J. Warszewicz			M. Nobis	America Merid.	J. Warszewicz	1844	1853
UJ-KRA-P-29955-N	KRA-P-533521	Ericaceae	Vaccinium	sp.		America Merid. \ Columbia \ J. Warszewicz			M. Nobis	America Merid.	J. Warszewicz	1844	1853
UJ-KRA-P-29956-N	KRA-P-533526	Ericaceae	Vaccinium	sp.		America Merid. \ Columbia \ J. Warszewicz			M. Nobis	America Merid.	J. Warszewicz	1844	1853
UJ-KRA-P-29957-N	KRA-P-533527	Ericaceae	Vaccinium	sp.		America Merid. \ Columbia \ J. Warszewicz			M. Nobis	America Merid.	J. Warszewicz	1844	1853
UJ-KRA-P-29958-N	KRA-P-533528	Ericaceae	Vaccinium	sp.		America Merid. \ Columbia \ J. Warszewicz			M. Nobis	America Merid.	J. Warszewicz	1844	1853
UJ-KRA-P-29959-N	KRA-P-533529	Ericaceae	Vaccinium	sp.		America Merid. \ Columbia \ J. Warszewicz			M. Nobis	America Merid.	J. Warszewicz	1844	1853
UJ-KRA-P-29960-N	KRA-P-533533	Ericaceae	Vaccinium	sp.		America Merid. \ Columbia \ J. Warszewicz			M. Nobis	America Merid.	J. Warszewicz	1844	1853
UJ-KRA-P-29961-N	KRA-P-553512	Ericaceae	Gaultheria	sp.		America Merid. \ Columbia \ J. Warszewicz			M. Nobis	America Merid.	J. Warszewicz	1844	1853
UJ-KRA-P-29962-N	KRA-P-553530	Ericaceae	Gaultheria	sp.		America Merid. \ Columbia \ J. Warszewicz			M. Nobis	America Merid.	J. Warszewicz	1844	1853
UJ-KRA-P-29963-N	KRA-P-553531	Ericaceae	Gaultheria	sp.		America Merid. \ Columbia \ J. Warszewicz			M. Nobis	America Merid.	J. Warszewicz	1844	1853
UJ-KRA-P-29964-N	KRA-P-553530	Ericaceae	Gaultheria	sp.		America Merid. \ Columbia \ J. Warszewicz			M. Nobis	America Merid.	J. Warszewicz	1844	1853
UJ-KRA-P-29965-N	KRA-P-553504	Ericaceae	Proclesia	sp.		America Merid. \ Columbia \ J. Warszewicz			M. Nobis	America Merid.	J. Warszewicz	1844	1853
UJ-KRA-P-29966-N	KRA-P-553505	Ericaceae	Proclesia	sp.		America Merid. \ Columbia \ J. Warszewicz			M. Nobis	America Merid.	J. Warszewicz	1844	1853
UJ-KRA-P-29967-N	KRA-P-553506	Ericaceae	Proclesia	veraguensis	Klotzsch	America Merid. \ Columbia \ J. Warszewicz			M. Nobis	America Merid.	J. Warszewicz	1844	1853
UJ-KRA-P-29968-N	KRA-P-553507	Ericaceae	Proclesia	veraguensis	Klotzsch	America Merid. \ Columbia \ J. Warszewicz			M. Nobis	America Merid.	J. Warszewicz	1844	1853
UJ-KRA-P-29969-N	KRA-P-553508	Ericaceae	Proclesia	veraguensis	Klotzsch	America Merid. \ Columbia \ J. Warszewicz			M. Nobis	America Merid.	J. Warszewicz	1844	1853
UJ-KRA-P-29970-N	KRA-P-553509	Ericaceae	Proclesia	sp.		America Merid. \ Columbia \ J. Warszewicz			M. Nobis	America Merid.	J. Warszewicz	1844	1853
UJ-KRA-P-29971-N	KRA-P-553510	Ericaceae	Proclesia	sp.		America Merid. \ Columbia \ J. Warszewicz			M. Nobis	America Merid.	J. Warszewicz	1844	1853
UJ-KRA-P-29972-N	KRA-P-553511	Ericaceae	Proclesia	sp.		America Merid. \ Columbia \ J. Warszewicz			M. Nobis	America Merid.	J. Warszewicz	1844	1853
UJ-KRA-P-29973-N	KRA-P-533484	Apiaceae	Seseli ?	sp.		America Merid. \ Columbia \ J. Warszewicz			M. Nobis	America Merid.	J. Warszewicz	1844	1853
UJ-KRA-P-29974-N	KRA-P-533485	Apiaceae	Seseli ?	sp.		America Merid. \ Columbia \ J. Warszewicz			M. Nobis	America Merid.	J. Warszewicz	1844	1853
UJ-KRA-P-29975-N	KRA-P-533486	Apiaceae	Seseli ?	sp.		America Merid. \ Columbia \ J. Warszewicz			M. Nobis	America Merid.	J. Warszewicz	1844	1853
UJ-KRA-P-29976-N	KRA-P-533482	Aquifoliaceae	Ilex	sp.		America Merid. \ Columbia \ J. Warszewicz			M. Nobis	America Merid.	J. Warszewicz	1844	1853
UJ-KRA-P-29977-N	KRA-P-533483	Aquifoliaceae	Ilex	sp.		America Merid. \ Columbia \ J. Warszewicz			M. Nobis	America Merid.	J. Warszewicz	1844	1853
UJ-KRA-P-29978-N	KRA-P-553473	Ericaceae	Proclesia ??	sp.		America Merid. \ Columbia \ J. Warszewicz			M. Nobis	America Merid.	J. Warszewicz	1844	1853
UJ-KRA-P-29979-N	KRA-P-533668	Rubiaceae	Rondelettia	ferruginea	Klotzsch	America Merid. \ Columbia \ J. Warszewicz			M. Nobis	America Merid.	J. Warszewicz	1844	1853
UJ-KRA-P-29980-N	KRA-P-533598	Clethraceae	Clethra	sp.		America Merid. \ Columbia \ J. Warszewicz			M. Nobis	America Merid.	J. Warszewicz	1844	1853
UJ-KRA-P-29981-N	KRA-P-533597	Clethraceae	Clethra	sp.		America Merid. \ Columbia \ J. Warszewicz			M. Nobis	America Merid.	J. Warszewicz	1844	1853
UJ-KRA-P-29982-N	KRA-P-533602	Ericaceae	Vaccinium	sp.		America Merid. \ Columbia \ J. Warszewicz			M. Nobis	America Merid.	J. Warszewicz	1844	1853
UJ-KRA-P-29983-N	KRA-P-533617	Rutaceae	Esenbeckia	warscewiczii	Engl.	America Merid. \ Columbia \ J. Warszewicz			M. Nobis	America Merid.	J. Warszewicz	1844	1853
UJ-KRA-P-29984-N	KRA-P-533675	Ericaceae	Vaccinium	sp.		America Merid. \ Columbia \ J. Warszewicz			M. Nobis	America Merid.	J. Warszewicz	1844	1853
UJ-KRA-P-29985-N	KRA-P-533676	Polygonaceae	Polygonum	sp.		America Merid. \ Columbia \ J. Warszewicz			M. Nobis	America Merid.	J. Warszewicz	1844	1853
UJ-KRA-P-29986-N	KRA-P-533659	Rubiaceae	Rondelettia	sp.		America Merid. \ Columbia \ J. Warszewicz			M. Nobis	America Merid.	J. Warszewicz	1844	1853
UJ-KRA-P-29987-N	KRA-P-533660	Rubiaceae	Rondelettia	sp.		America Merid. \ Columbia \ J. Warszewicz			M. Nobis	America Merid.	J. Warszewicz	1844	1853
UJ-KRA-P-29988-N	KRA-P-533661	Rubiaceae	Rondelettia	sp.		America Merid. \ Columbia \ J. Warszewicz			M. Nobis	America Merid.	J. Warszewicz	1844	1853
UJ-KRA-P-29989-N	KRA-P-533662	Rubiaceae	Rondelettia	sp.		America Merid. \ Columbia \ J. Warszewicz			M. Nobis	America Merid.	J. Warszewicz	1844	1853
UJ-KRA-P-29990-N	KRA-P-533663	Rubiaceae	Rustia	warszewiczii	Klotzsch	America Merid. \ Columbia \ J. Warszewicz			M. Nobis	America Merid.	J. Warszewicz	1844	1853
UJ-KRA-P-29991-N	KRA-P-533664	Rubiaceae	Rustia	warszewiczii	Klotzsch	America Merid. \ Columbia \ J. Warszewicz			M. Nobis	America Merid.	J. Warszewicz	1844	1853
UJ-KRA-P-29992-N	KRA-P-533665	Rubiaceae	Rustia	warszewiczii	Klotzsch	America Merid. \ Columbia \ J. Warszewicz			M. Nobis	America Merid.	J. Warszewicz	1844	1853
UJ-KRA-P-29993-N	KRA-P-533666	Rubiaceae	Rustia	warszewiczii	Klotzsch	America Merid. \ Columbia \ J. Warszewicz			M. Nobis	America Merid.	J. Warszewicz	1844	1853
UJ-KRA-P-29994-N	KRA-P-533667	Rubiaceae	Rustia	warszewiczii	Klotzsch	America Merid. \ Columbia \ J. Warszewicz			M. Nobis	America Merid.	J. Warszewicz	1844	1853
